# Supplementary material for: Predicting Anticancer Drug Response With Deep Learning Constrained by Signaling Pathways
Source: Front Bioinform. 2021 Apr 29;1:639349. doi: 10.3389/fbinf.2021.639349 (PMC9581064; doi:10.3389/fbinf.2021.639349)
Supplement: Supplementary file 1 [file DataSheet1.zip]

Archive with 16 entries (15 files):
- Supplementary-Materials_final/
- __MACOSX/._Supplementary-Materials_final
- Supplementary-Materials_final/.DS_Store
- __MACOSX/Supplementary-Materials_final/._.DS_Store
- Supplementary-Materials_final/TS3_DNN-prediction.csv
- __MACOSX/Supplementary-Materials_final/._TS3_DNN-prediction.csv
- Supplementary-Materials_final/SupplementaryFiguresdocx.docx
- __MACOSX/Supplementary-Materials_final/._SupplementaryFiguresdocx.docx
- Supplementary-Materials_final/TS1_drug_gene_pathway.csv
- __MACOSX/Supplementary-Materials_final/._TS1_drug_gene_pathway.csv
- Supplementary-Materials_final/TS5_PASnet-prediction.csv
- __MACOSX/Supplementary-Materials_final/._TS5_PASnet-prediction.csv
- Supplementary-Materials_final/TS2_consDeepSignaling-prediction.csv
- __MACOSX/Supplementary-Materials_final/._TS2_consDeepSignaling-prediction.csv
- Supplementary-Materials_final/TS4_PathDNN-prediction.csv
- __MACOSX/Supplementary-Materials_final/._TS4_PathDNN-prediction.csv
