# Supplementary material for: Predicting Anticancer Drug Response With Deep Learning Constrained by Signaling Pathways
Source: Front Bioinform. 2021 Apr 29;1:639349. doi: 10.3389/fbinf.2021.639349 (PMC9581064; doi:10.3389/fbinf.2021.639349)
Supplement: Supplementary file 1 [file DataSheet1.zip › Supplementary-Materials_final/TS3_DNN-prediction.csv]

CELL_LINE_NAME	DRUG_NAME	AUC	Pred Score
MDA-MB-436	Tamoxifen	0.966082	0.9880568385124208
EFO-21	Leflunomide	0.9036360000000001	0.8785011172294617
OVCAR-4	Dabrafenib	0.983033	0.9586121439933776
PWR-1E	Afatinib	0.888368	0.9423245787620544
HCT-116	Linsitinib	0.959935	0.8785976767539978
SW780	Ulixertinib	0.9224485	0.943220317363739
YAPC	Crizotinib	0.989374	0.9206926226615906
U-118-MG	Afatinib	0.9073479999999999	0.9228717684745787
SUP-HD1	Gefitinib	0.971931	0.8507575392723083
BICR10	Nilotinib	0.9725010000000001	0.8850676417350769
D-283MED	Dabrafenib	0.9887030000000001	0.8701395392417908
PEO1	Erlotinib	0.9483600000000001	0.92452734708786
HARA	Lapatinib	0.7941729999999999	0.853550374507904
OACp4C	Linsitinib	0.720741	0.8752495646476746
OACp4C	Ruxolitinib	0.9742299999999999	0.9166366457939148
EW-24	Vinblastine	0.857627	0.7827302813529968
769-P	Daporinad	0.7820630000000001	0.7856225371360779
BV-173	Ulixertinib	0.88956	0.7422739863395691
SK-ES-1	Vinblastine	0.579431	0.6731459498405457
HuP-T4	Vinblastine	0.9259059999999999	0.8536602854728699
CAMA-1	Vinblastine	0.905266	0.8666552901268005
NCI-H727	Trametinib	0.44428199999999995	0.8522114157676697
OPM-2	Tamoxifen	0.976815	0.993689239025116
NCI-H196	Crizotinib	0.992265	0.9712106585502625
SAS	Erlotinib	0.8659030000000001	0.8539795279502869
PSN1	Lapatinib	0.949032	0.886800229549408
SW1271	Erlotinib	0.971268	0.9206637740135192
NY	Ulixertinib	0.85024	0.909341037273407
D-283MED	Ruxolitinib	0.967973	0.9251336455345154
CHL-1	Sorafenib	0.940959	0.9013349413871764
K-562	Nilotinib	0.421809	0.8209182620048523
MOG-G-UVW	Trametinib	0.884035	0.8316909670829773
CA46	Erlotinib	0.9388719999999999	0.9098259806632996
MOLT-4	Tamoxifen	0.961125	0.9863311648368835
NCI-H2141	Staurosporine	0.494478	0.4535285830497742
SK-MG-1	Osimertinib	0.957569	0.9393078684806824
NCI-H716	MK-1775	0.6555439999999999	0.7465032935142517
CAL-29	Navitoclax	0.818555	0.8570596575737
MKN28	Ruxolitinib	0.962714	0.9197377562522888
SNU-423	Sorafenib	0.942205	0.9564480185508728
CAMA-1	Afatinib	0.954993	0.9343633055686952
CESS	Trametinib	0.9487120000000001	0.7974216341972351
BxPC-3	Daporinad	0.793866	0.8232120871543884
HuP-T3	Lapatinib	0.923323	0.9048127532005309
TK10	Tamoxifen	0.9664739999999999	0.9376387000083924
REH	Daporinad	0.277468	0.7998492121696472
JHH-1	Erlotinib	0.9085690000000001	0.9125556349754332
P30-OHK	Navitoclax	0.754498	0.7428657412528992
HDQ-P1	Ruxolitinib	0.981403	0.8536612391471863
P32-ISH	Crizotinib	0.905309	0.8879985213279724
A549	Gefitinib	0.946758	0.8344923853874207
NUGC-3	Osimertinib	0.8791180000000001	0.8877052664756775
SU-DHL-8	Sorafenib	0.907898	0.9044939875602722
T84	Afatinib	0.8879049999999999	0.8983687758445741
TGBC24TKB	Vorinostat	0.7602979999999999	0.800360381603241
LS-123	Osimertinib	0.902019	0.8600794672966003
NCI-H1666	Ruxolitinib	0.9626549999999999	0.8831080794334412
SUP-HD1	Sorafenib	0.88397	0.8558174967765808
ECC12	Leflunomide	0.830101	0.9249770045280457
MC-CAR	Erlotinib	0.9894799999999999	0.9110142588615416
HSC-3	Linsitinib	0.9698540000000001	0.8649422526359558
SNG-M	Linsitinib	0.9892719999999999	0.8802174925804138
Saos-2	Osimertinib	0.9837450000000001	0.9477002024650574
NCI-H2135	Ruxolitinib	0.955564	1.014761209487915
SK-MM-2	Leflunomide	0.768536	0.9442433714866638
SKG-IIIa	Lapatinib	0.894127	0.8854874968528748
COR-L32	Vorinostat	0.6547350000000001	0.760680615901947
CAL-33	Ulixertinib	0.9348285	0.9016398787498474
MRK-nu-1	Dasatinib	0.9817629999999999	0.9219924807548524
COR-L88	Erlotinib	0.9797680000000001	0.9186126589775084
MDA-MB-436	Lapatinib	0.9616790000000001	0.9469353556632996
NUGC-3	Ulixertinib	0.9075924999999999	0.8855969309806824
RCC10RGB	Staurosporine	0.39615700000000004	0.4192370772361755
SW1463	Staurosporine	0.648278	0.4415068030357361
IST-MEL1	Gefitinib	0.978612	0.915322482585907
COLO-320-HSR	Dasatinib	0.985176	0.8862432837486267
MSTO-211H	Staurosporine	0.549121	0.3458868861198425
NCI-H1435	Dasatinib	0.975211	0.9477996230125428
NCI-H3118	Ruxolitinib	0.9812	0.9089929461479188
EoL-1-cell	Palbociclib	0.920017	0.6924383044242859
OV-90	Vinblastine	0.767297	0.7917911410331726
NCI-H1688	Erlotinib	0.946678	0.9602090716362
PANC-08-13	Palbociclib	0.976234	0.9653188586235046
MKN1	Leflunomide	0.9170940000000001	0.8836707472801208
SNU-449	Tamoxifen	0.905977	0.9474503397941588
COLO-668	Erlotinib	0.9652440000000001	0.9146830439567566
OVCA420	Erlotinib	0.687271	0.8252813220024109
NCI-H2087	Nilotinib	0.9573729999999999	0.9140588641166688
UACC-257	Tamoxifen	0.9369219999999999	0.9750224947929382
LU-135	Crizotinib	0.994123	0.9332029223442078
DMS-114	Trametinib	0.97431	0.8889257311820984
SCC-4	Ruxolitinib	0.971349	0.977256953716278
MDA-MB-361	Vorinostat	0.801599	0.8263730406761169
ATN-1	Lapatinib	0.94934	0.8746666312217712
SU-DHL-6	Nilotinib	0.962634	0.8400096297264099
HCC1395	Staurosporine	0.211669	0.29075878858566284
MLMA	Dabrafenib	0.984109	0.9145423769950868
TCCSUP	MK-1775	0.667127	0.8661467432975769
IST-MEL1	Daporinad	0.712465	0.8507272601127625
G-292-Clone-A141B1	Crizotinib	0.988132	0.9312004446983336
OACp4C	Osimertinib	0.9583299999999999	0.8784274458885193
HCC-827	Erlotinib	0.502491	0.8372468352317809
EPLC-272H	Osimertinib	0.902272	0.8692967295646667
8305C	Afatinib	0.856735	0.8752261996269226
K5	Trametinib	0.6459060000000001	0.8050729632377625
YAPC	Vinblastine	0.9291459999999999	0.84581059217453
PL18	Daporinad	0.7050489999999999	0.8143798708915709
KYSE-150	Linsitinib	0.951981	0.9050790667533876
NB12	Daporinad	0.5868270000000001	0.7627095580101013
SUP-B15	Dabrafenib	0.929111	0.912270963191986
CAL-120	Staurosporine	0.525358	0.2834095358848572
EW-3	Leflunomide	0.9066629999999999	0.8270055651664734
RL95-2	Vinblastine	0.619475	0.8161639571189879
PL4	Ulixertinib	0.8619600000000001	0.9326373934745787
GAMG	MK-1775	0.7077899999999999	0.8465546965599059
OAW-28	Ruxolitinib	0.976475	0.9726902842521667
HCT-116	Ulixertinib	0.6727765	0.8799063563346863
KYSE-520	Erlotinib	0.740923	0.8911735415458679
NAMALWA	Nilotinib	0.9858549999999999	0.8789419531822205
OVCAR-3	Nilotinib	0.989131	0.8996791243553162
CAL-29	Staurosporine	0.403469	0.5103906989097595
OACp4C	Dabrafenib	0.9838899999999999	0.8860036730766296
RH-1	Leflunomide	0.890175	0.8511032462120056
G-292-Clone-A141B1	MK-1775	0.899144	0.8706738352775574
SW780	Ruxolitinib	0.9137770000000001	0.9683076739311218
OV-56	Osimertinib	0.9800459999999999	0.9494373202323914
NCI-H1435	Osimertinib	0.9882059999999999	0.9502937197685242
Hey	Vorinostat	0.795417	0.7555868029594421
GAMG	Staurosporine	0.172299	0.5665401816368103
DOHH-2	Afatinib	0.945739	0.9818312525749208
NALM-6	Lapatinib	0.899474	0.8611363768577576
NCI-H2085	Linsitinib	0.9697479999999999	0.89962238073349
BC-1	Erlotinib	0.988461	0.8593880534172058
SW1783	Dabrafenib	0.9421219999999999	0.9229552149772644
A4-Fuk	Ulixertinib	0.6692600000000001	0.8251213431358337
OC-314	Erlotinib	0.9740690000000001	0.8541514277458191
RF-48	Ulixertinib	0.985549	0.9154426455497742
MIA-PaCa-2	Trametinib	0.8369780000000001	0.8817417025566101
NB7	Afatinib	0.913149	0.935236155986786
IGROV-1	Ruxolitinib	0.9146620000000001	0.8415011763572693
SK-MEL-2	Vorinostat	0.778251	0.8441147208213806
SNU-407	Leflunomide	0.861353	0.8639795184135437
LS-123	Daporinad	0.734394	0.7843617796897888
786-0	Palbociclib	0.8736510000000001	0.934520661830902
SK-HEP-1	Leflunomide	0.925509	0.9307467341423036
PFSK-1	Gefitinib	0.9589989999999999	0.9125131964683532
BFTC-905	Leflunomide	0.921842	0.8325273394584656
JURL-MK1	Dasatinib	0.017684000000000002	0.7343823313713074
GI-1	Trametinib	0.9917860000000001	0.8074259161949158
YAPC	MK-1775	0.758709	0.8377043604850769
A101D	Osimertinib	0.9820190000000001	0.8648120760917664
NCI-H28	Palbociclib	0.7841640000000001	0.8918096423149109
Hey	Linsitinib	0.957255	0.8345662951469421
ME-180	Tamoxifen	0.9226139999999999	0.9498381018638612
KMOE-2	Ruxolitinib	0.9908389999999999	0.9332126975059508
NY	Palbociclib	0.978849	0.9290480017662048
EJM	Osimertinib	0.9864120000000001	0.9394559264183044
K-562	Afatinib	0.8880879999999999	0.8260576128959656
UMC-11	Osimertinib	0.970993	0.9296461939811708
P30-OHK	Dasatinib	0.8982020000000001	0.9338309168815612
OSC-20	Ruxolitinib	0.962987	0.960688292980194
PANC-10-05	Ulixertinib	0.8400555000000001	0.904385268688202
NCI-H3122	Afatinib	0.874041	0.8726269602775574
SW13	Trametinib	0.815112	0.7954913973808289
YAPC	Staurosporine	0.525386	0.482036292552948
UACC-893	Staurosporine	0.472051	0.4749495387077332
SU-DHL-5	Trametinib	0.981295	0.7542726397514343
HLE	Navitoclax	0.7733720000000001	0.799595296382904
CW-2	Linsitinib	0.948543	0.9019696116447448
COLO-829	Nilotinib	0.94991	0.8800682425498962
KYSE-520	MK-1775	0.7552949999999999	0.8174168467521667
ES8	Osimertinib	0.9394100000000001	0.9051308035850524
ESS-1	Vinblastine	0.573968	0.7964441180229187
CAL-33	Dasatinib	0.7794260000000001	0.9037148356437684
PWR-1E	Lapatinib	0.977316	0.9423245787620544
NOS-1	Trametinib	0.9174049999999999	0.8136662840843201
D-392MG	Staurosporine	0.237997	0.6297103762626648
NCI-H1793	Tamoxifen	0.92004	0.9714028239250184
ECC10	Ruxolitinib	0.9893799999999999	0.9345857501029968
MDA-MB-436	Afatinib	0.9636530000000001	0.9469353556632996
CAL-85-1	Daporinad	0.642303	0.8526970744132996
SK-GT-2	Linsitinib	0.985426	0.7408761382102966
NCI-H1688	Palbociclib	0.9844360000000001	0.979174554347992
NCI-H520	Leflunomide	0.917818	0.8929681181907654
RPMI-7951	Crizotinib	0.9722040000000001	0.8997136950492859
8505C	Tamoxifen	0.902633	0.9589423537254332
KYM-1	Sorafenib	0.873627	0.8955695033073425
YT	Vorinostat	0.7512300000000001	0.7312251925468445
HH	MK-1775	0.9068290000000001	0.8076457381248474
IM-9	Vinblastine	0.287918	0.5927731394767761
Hey	Leflunomide	0.789884	0.8154420256614685
NCI-H1623	Staurosporine	0.469996	0.6063844561576843
C-4-I	Vinblastine	0.709914	0.8082937598228455
SCC-4	Nilotinib	0.990732	0.9257649779319764
BHT-101	Osimertinib	0.973117	0.9274434447288512
A2780	Osimertinib	0.8878209999999999	0.81419438123703
NCI-H1793	Ulixertinib	0.9225245000000001	0.9368061423301696
NCI-H841	Sorafenib	0.8685149999999999	0.916416347026825
BE2-M17	MK-1775	0.641009	0.7670251727104187
COLO-829	Osimertinib	0.934485	0.8890692591667175
TOV-21G	Nilotinib	0.981157	0.8706433176994324
HOS	Gefitinib	0.988358	0.9253539443016052
HOP-62	Tamoxifen	0.944997	0.9493421912193298
LU-135	Vinblastine	0.8659040000000001	0.7353331446647644
DiFi	Navitoclax	0.549452	0.7284676432609558
HCC-827	Nilotinib	0.978701	0.8306416869163513
MKN1	Daporinad	0.727863	0.8358764052391052
SK-MG-1	Tamoxifen	0.9483229999999999	0.974496066570282
RCM-1	Sorafenib	0.9299299999999999	0.8651136755943298
NCI-H1568	Ruxolitinib	0.9278379999999999	0.9364227652549744
NCI-H1876	Vinblastine	0.586094	0.7766250967979431
ARH-77	MK-1775	0.459755	0.6537711024284363
JHU-022	Tamoxifen	0.908244	0.8736106753349304
PL18	Ulixertinib	0.8594615	0.9076129794120787
NCI-H28	Sorafenib	0.922143	0.8828880190849304
Raji	Leflunomide	0.794402	0.8654884696006775
KMRC-20	Erlotinib	0.9365129999999999	0.9168578982353209
NCI-H661	Linsitinib	0.9653790000000001	0.9346818327903748
K5	Linsitinib	0.9748690000000001	0.8493158221244812
REH	Osimertinib	0.9753069999999999	0.9401213526725768
BPH-1	Erlotinib	0.80314	0.7873932719230652
DiFi	MK-1775	0.685751	0.70160311460495
SCC-3	MK-1775	0.550864	0.7664160132408142
CHL-1	Nilotinib	0.991376	0.8849667906761169
AsPC-1	Ulixertinib	0.8977904999999999	0.9129330515861512
LB831-BLC	Leflunomide	0.9282879999999999	0.9124383330345154
CAS-1	Trametinib	0.775673	0.8849918246269226
UM-UC-3	Osimertinib	0.982035	0.9543594717979432
SF268	Gefitinib	0.967334	0.9370302557945251
PEO1	Dasatinib	0.8966370000000001	0.9245542883872986
HTC-C3	Trametinib	0.6055050000000001	0.8564097285270691
DoTc2-4510	Staurosporine	0.46364399999999995	0.4068185687065125
KS-1	Vinblastine	0.8348399999999999	0.8811711668968201
TOV-21G	Lapatinib	0.9517979999999999	0.8740164637565613
WM-115	Leflunomide	0.97608	0.9234244227409364
HCC1419	Linsitinib	0.975651	0.9536587595939636
KMRC-1	Erlotinib	0.97772	0.9280845522880554
RC-K8	Gefitinib	0.9804719999999999	0.8925029635429382
OS-RC-2	Sorafenib	0.951166	0.9647018313407898
ACHN	Crizotinib	0.973182	0.8639184832572937
NAMALWA	Linsitinib	0.93932	0.8869644999504089
VA-ES-BJ	Ruxolitinib	0.958578	0.9715899825096129
B-CPAP	Staurosporine	0.116624	0.36573141813278204
EW-16	Dabrafenib	0.978701	0.9099385142326356
SNU-5	Osimertinib	0.9779620000000001	0.8857418894767761
Detroit562	Vorinostat	0.813296	0.756633460521698
OVTOKO	Dasatinib	0.548525	0.90517920255661
NCI-H1792	Ulixertinib	0.8575395	0.8929385542869568
BE2-M17	Ruxolitinib	0.965564	0.9352485537528992
KYM-1	Ulixertinib	0.9582280000000001	0.8876590132713318
KINGS-1	Daporinad	0.626679	0.877234160900116
M14	Afatinib	0.8819239999999999	0.8312634825706482
LN-405	Vinblastine	0.980987	0.8719233870506287
8505C	Gefitinib	0.978457	0.9274942278862
697	Dasatinib	0.8745149999999999	0.8007959723472595
BC-1	Leflunomide	0.780729	0.7947055697441101
SKN-3	Lapatinib	0.92486	0.9201201796531676
A375	Tamoxifen	0.935292	0.843817412853241
LN-229	Nilotinib	0.987994	0.9249595999717712
RF-48	Vorinostat	0.7963319999999999	0.800247848033905
CAS-1	Vorinostat	0.791539	0.8335372805595398
FTC-133	Vinblastine	0.761049	0.8390843272209167
MN-60	Dabrafenib	0.9188440000000001	0.9180461764335632
NY	Gefitinib	0.9834069999999999	0.9115733504295348
H-EMC-SS	Lapatinib	0.9285100000000001	0.934813916683197
A704	Tamoxifen	0.95257	0.8896765112876892
AGS	Trametinib	0.27571100000000004	0.8187674880027771
MPP-89	Navitoclax	0.743632	0.8521239161491394
KYSE-520	Navitoclax	0.819113	0.8427991271018982
SLVL	Palbociclib	0.987648	0.9452607035636902
HOS	Afatinib	0.901492	0.9183930754661559
EW-7	Daporinad	0.484041	0.8020851016044617
NCI-H1838	Afatinib	0.811573	0.9287232756614684
Becker	Daporinad	0.83131	0.8148896098136902
HD-MY-Z	Nilotinib	0.969933	0.9130606055259703
NOMO-1	Vorinostat	0.813856	0.6593441367149353
K-562	Ulixertinib	0.943685	0.8293928503990173
SK-MM-2	Ulixertinib	0.954833	0.9611079096794128
A204	Palbociclib	0.924027	0.9300066828727722
ESO26	Afatinib	0.83062	0.941039741039276
Daudi	Sorafenib	0.8632120000000001	0.9782487750053406
IST-SL2	Vorinostat	0.7435149999999999	0.7176575064659119
SW837	Navitoclax	0.739202	0.8509077429771423
CAL-62	Staurosporine	0.194972	0.313365638256073
HL-60	Leflunomide	0.9196840000000001	0.8111128211021423
OVCAR-8	Nilotinib	0.9154110000000001	0.8864256739616394
NUGC-3	Navitoclax	0.9299440000000001	0.8297454714775085
NCI-H1648	Trametinib	0.6963159999999999	0.7455090880393982
NCI-H1915	Palbociclib	0.925375	0.9328283667564392
MG-63	Palbociclib	0.9387790000000001	0.8852593302726746
NCI-H1573	Gefitinib	0.9611719999999999	0.9233996272087096
HL-60	Erlotinib	0.98879	0.8439485430717468
SK-MM-2	Vorinostat	0.719179	0.8893143534660339
MDA-MB-231	Dasatinib	0.8517629999999999	0.883574903011322
NB1	Osimertinib	0.904314	0.9034969210624696
KELLY	Tamoxifen	0.958259	0.9453868269920348
Caov-4	Trametinib	0.521289	0.8549501299858093
DAN-G	Palbociclib	0.96399	0.9087418913841248
Hep3B2-1-7	Leflunomide	0.8819309999999999	0.9715501666069032
KYSE-50	Lapatinib	0.8456030000000001	0.9070605635643004
SNU-61	Staurosporine	0.508259	0.533557116985321
SHP-77	Ulixertinib	0.94173	0.8845652937889099
HCC2157	Nilotinib	0.9024459999999999	0.8851129412651062
ONS-76	Ulixertinib	0.825061	0.8876482844352722
DMS-79	Afatinib	0.984669	1.0293138027191162
LoVo	Afatinib	0.792082	0.8437630534172058
KARPAS-620	Linsitinib	0.696734	0.8976933360099792
GDM-1	Osimertinib	0.845561	0.7815257906913757
UACC-257	MK-1775	0.915941	0.8705751299858093
HPAC	Tamoxifen	0.879467	0.939347207546234
RT4	Tamoxifen	0.948996	0.9709481596946716
KM12	Tamoxifen	0.898835	0.9248284697532654
SW48	Ulixertinib	0.7711465000000001	0.7980663180351257
BPH-1	Vorinostat	0.800405	0.6351649165153503
MDA-MB-436	Vinblastine	0.895431	0.8751251101493835
SNU-398	Vorinostat	0.852683	0.7048000693321228
JHH-7	Ruxolitinib	0.9093200000000001	0.9820508360862732
OVKATE	Gefitinib	0.939326	0.905089795589447
Calu-3	Linsitinib	0.943739	0.8922476172447205
LP-1	Crizotinib	0.9878969999999999	0.9806219935417176
CAL-85-1	MK-1775	0.795764	0.8459183573722839
ES7	Crizotinib	0.991917	0.9199301600456238
EC-GI-10	Sorafenib	0.8816620000000001	0.8172454237937927
WM278	Dasatinib	0.962102	0.886427104473114
HuO-3N1	Ulixertinib	0.9762879999999999	0.9622690081596376
A101D	Afatinib	0.837672	0.8580297827720642
RD	Sorafenib	0.903803	0.9261009097099304
OCI-AML3	Sorafenib	0.7845300000000001	0.8520857691764832
PF-382	Tamoxifen	0.886201	0.9525215029716492
NCI-H1703	Dabrafenib	0.9481649999999999	0.873839795589447
DU-145	Staurosporine	0.625754	0.36844271421432495
NCI-H2228	Ruxolitinib	0.8538379999999999	0.9508714079856871
MDA-MB-175-VII	Navitoclax	0.8343200000000001	0.7466108202934265
NB(TU)1-10	Vorinostat	0.7346699999999999	0.6056134104728699
EC-GI-10	Crizotinib	0.976851	0.8119933009147644
ML-2	Afatinib	0.848126	0.7948803305625916
SW1417	Daporinad	0.862353	0.7731673121452332
JVM-3	Ruxolitinib	0.943967	0.8832542300224304
OVISE	Linsitinib	0.9430959999999999	0.9039937853813172
SISO	Sorafenib	0.903941	0.9464232325553894
TUR	Dabrafenib	0.990713	0.9417864680290222
PANC-02-03	Navitoclax	0.8928940000000001	0.8158296942710876
U-118-MG	Linsitinib	0.9705940000000001	0.9256188273429872
TGBC11TKB	Vinblastine	0.62779	0.7917243838310242
NCI-H520	Navitoclax	0.894433	0.8553275465965271
T98G	Nilotinib	0.986575	0.9235484004020692
SUIT-2	Palbociclib	0.947725	0.9520787596702576
UACC-62	Gefitinib	0.984943	0.91148179769516
NCI-H69	Navitoclax	0.500095	0.833317220211029
HH	Vorinostat	0.786996	0.8064505457878113
KARPAS-45	Dasatinib	0.849641	0.8612934947013855
Hs-766T	Dabrafenib	0.942076	0.8929137587547302
HuP-T3	Nilotinib	0.9773069999999999	0.9028534293174744
CAPAN-1	Linsitinib	0.96715	0.8969170451164246
FU97	Sorafenib	0.8366950000000001	0.9128252863883972
HCC2998	MK-1775	0.627225	0.706293523311615
RERF-LC-Sq1	Ulixertinib	0.8499085	0.8686801791191101
P31-FUJ	Dabrafenib	0.937586	0.8992354273796082
MDA-MB-231	Nilotinib	0.8975110000000001	0.8732146620750427
KARPAS-422	Tamoxifen	0.92555	0.9545385241508484
NCI-H747	Dabrafenib	0.97608	0.8533145785331726
NCI-H1563	Sorafenib	0.8707010000000001	0.94722980260849
BL-41	Erlotinib	0.997468	0.9032251238822936
NH-12	Osimertinib	0.933945	0.870123565196991
NCI-H2591	MK-1775	0.9088459999999999	0.8780176043510437
WM793B	Dasatinib	0.910917	0.9091445803642272
SiHa	Sorafenib	0.8863059999999999	0.9633342623710632
D-392MG	Afatinib	0.933673	0.9471346735954284
WM1552C	Gefitinib	0.9877290000000001	0.9193159937858582
TK	Leflunomide	0.883106	0.8492862582206726
IGR-1	Nilotinib	0.9901989999999999	0.9026848673820496
LC-1-sq	Dabrafenib	0.9831219999999999	0.9302932620048524
NCI-H596	Ulixertinib	0.979145	0.9335100054740906
MDA-MB-436	Nilotinib	0.9415620000000001	0.9433280825614928
BT-474	Vorinostat	0.781688	0.8049589991569519
SKG-IIIa	MK-1775	0.7433029999999999	0.7917363047599792
PFSK-1	Sorafenib	0.860191	0.9158493876457214
SU-DHL-10	MK-1775	0.5569430000000001	0.7075087428092957
PC-14	Vorinostat	0.782165	0.6406652331352234
CADO-ES1	Leflunomide	0.862712	0.8977610468864441
AMO-1	Staurosporine	0.069613	0.18980999290943146
MHH-ES-1	Daporinad	0.36528299999999997	0.7871722579002379
IST-MES1	Ulixertinib	0.8262484999999999	0.9321872591972352
CHP-134	Ruxolitinib	0.98356	0.9498514533042908
KCL-22	Linsitinib	0.9540360000000001	0.8126518130302429
GI-ME-N	Tamoxifen	0.933995	0.9123064875602722
MOLT-16	Navitoclax	0.460337	0.7448000311851501
RO82-W-1	Navitoclax	0.8851030000000001	0.8738800883293152
HOP-62	Crizotinib	0.981433	0.9080464243888856
U-2-OS	Lapatinib	0.966616	0.9408215880393982
NB10	Tamoxifen	0.9487530000000001	0.9769193530082704
MHH-ES-1	Sorafenib	0.911414	0.9437124133110046
HuO-3N1	Tamoxifen	0.9412360000000001	0.9801513552665709
CADO-ES1	Dabrafenib	0.986555	0.9305140376091005
SUP-M2	MK-1775	0.459776	0.7143530249595642
KYSE-180	Afatinib	0.817943	0.9384271502494812
NCI-H1781	Leflunomide	0.876393	0.8643283247947693
JIMT-1	Dabrafenib	0.989965	0.9332708716392516
VMRC-RCZ	Vinblastine	0.9501959999999999	0.879095733165741
MDA-MB-436	Linsitinib	0.9593430000000001	0.9493781924247742
NCI-H2731	Crizotinib	0.946478	0.8983084559440613
HT-29	Dabrafenib	0.651188	0.8185972571372986
SJRH30	Linsitinib	0.8430219999999999	0.9200164675712584
SW1116	Navitoclax	0.6924939999999999	0.853571355342865
IM-95	Navitoclax	0.926002	0.8534137606620789
A172	MK-1775	0.74975	0.8290557265281677
EC-GI-10	Linsitinib	0.968111	0.8064853549003601
SK-ES-1	Erlotinib	0.9484739999999999	0.8659350275993347
SUP-B15	Leflunomide	0.9438270000000001	0.8684172034263611
GA-10	Vorinostat	0.6509010000000001	0.6222659945487976
NCI-H596	Osimertinib	0.979008	0.9364029765129088
AGS	Palbociclib	0.8812110000000001	0.9003624320030212
JHH-6	Dasatinib	0.8801690000000001	0.9389497637748718
OE33	Dasatinib	0.9259709999999999	0.8885785937309265
NCI-H716	Sorafenib	0.7116439999999999	0.8577284216880798
KARPAS-422	Ulixertinib	0.9492925	0.8997480273246765
DMS-114	Navitoclax	0.895857	0.8522586226463318
IGROV-1	Palbociclib	0.803815	0.8191296458244324
LOU-NH91	Leflunomide	0.897072	0.8506647944450378
TE-1	Dasatinib	0.731346	0.8950256705284119
SNU-182	Vorinostat	0.83821	0.8259605765342712
BT-549	Leflunomide	0.903702	0.8961412310600281
SUP-B15	Ulixertinib	0.9575935	0.901594340801239
CAL-120	Vinblastine	0.8253879999999999	0.8074333071708679
SK-N-SH	Palbociclib	0.947277	0.9280502200126648
MHH-PREB-1	Osimertinib	0.9829389999999999	0.9038168787956238
BFTC-905	Erlotinib	0.986175	0.8608126044273376
UM-UC-3	Daporinad	0.628097	0.8680393099784851
RKO	Ulixertinib	0.8198049999999999	0.8827888369560242
NCI-H1650	Erlotinib	0.827623	0.8909420371055603
SCC-15	Vinblastine	0.8444200000000001	0.8194965720176697
SK-CO-1	Palbociclib	0.8661719999999999	0.8464061617851257
PSN1	Dasatinib	0.82963	0.8956620097160339
NCI-H226	Vorinostat	0.901566	0.8561705946922302
OV-90	Staurosporine	0.454617	0.3998576998710632
UACC-257	Vorinostat	0.7901090000000001	0.8706590533256531
KATOIII	Daporinad	0.663842	0.8433913588523865
MCF7	Staurosporine	0.551841	0.5584775805473328
MFE-319	Osimertinib	0.9525319999999999	0.910496175289154
NCI-H847	Navitoclax	0.323623	0.6797367930412292
BICR22	Crizotinib	0.993556	0.9130875468254088
CTV-1	Linsitinib	0.966245	0.892918050289154
T98G	Gefitinib	0.9825459999999999	0.9341155886650084
NCI-H1915	Afatinib	0.8501690000000001	0.9102913737297058
C3A	Navitoclax	0.904284	0.893868625164032
NCI-H1155	Vorinostat	0.811603	0.7695054411888123
NCI-H1694	Linsitinib	0.962571	0.9312106966972352
PANC-04-03	Osimertinib	0.9109290000000001	0.9090501666069032
SNU-182	Navitoclax	0.8320059999999999	0.8651158213615417
LB831-BLC	Palbociclib	0.970327	0.949164092540741
OV-90	Ulixertinib	0.8303944999999999	0.9023286700248718
L-363	Ulixertinib	0.8823774999999999	0.9004291892051697
P30-OHK	Palbociclib	0.896142	0.962208926677704
NCI-H1703	Palbociclib	0.9247290000000001	0.8831080794334412
SK-MEL-24	MK-1775	0.9024479999999999	0.8674084544181824
GOTO	Navitoclax	0.9385049999999999	0.8496231436729431
SK-MEL-24	Lapatinib	0.8582790000000001	0.9275528788566588
DMS-273	Navitoclax	0.8685729999999999	0.83580082654953
KP-4	Staurosporine	0.40396	0.4461442828178406
NCI-H2066	Ulixertinib	0.9637979999999999	0.9226610064506532
SW48	Dabrafenib	0.9806389999999999	0.8095385432243347
42-MG-BA	Leflunomide	0.9387850000000001	0.8956453204154968
HCC-44	Osimertinib	0.972894	0.8787538409233093
NCI-H1623	Tamoxifen	0.93329	0.947422206401825
OCI-AML2	Tamoxifen	0.96605	0.8984398245811462
NCI-H2373	Staurosporine	0.54047	0.3238670229911804
C-33-A	Leflunomide	0.8717520000000001	0.8250958323478699
WSU-NHL	Osimertinib	0.900658	0.8219274878501892
HuP-T4	MK-1775	0.842199	0.8437253832817078
SIMA	Erlotinib	0.984439	0.9056925177574158
BFTC-909	Dasatinib	0.861195	0.8481108546257019
PEO1	Dabrafenib	0.9643700000000001	0.9294611811637878
MOLP-8	MK-1775	0.581209	0.8033775687217712
MOLT-13	Vinblastine	0.594869	0.677527129650116
KP-4	Vorinostat	0.884553	0.81610506772995
AGS	Staurosporine	0.138034	0.15233512222766876
KATOIII	Tamoxifen	0.884338	0.9262215495109558
CHL-1	Dasatinib	0.9605969999999999	0.8971073031425476
NCI-H1048	Leflunomide	0.843802	0.93553227186203
MFM-223	MK-1775	0.722345	0.7778980135917664
HPAC	Afatinib	0.851851	0.907448709011078
8505C	Dasatinib	0.862059	0.9247915148735046
KCL-22	Ulixertinib	0.925652	0.8143467307090759
G-401	Vorinostat	0.737466	0.6951043009757996
BC-1	Trametinib	0.958174	0.7385136485099792
UACC-257	Palbociclib	0.9330430000000001	0.9554352164268494
COR-L23	Osimertinib	0.950153	0.9303540587425232
KG-1	Erlotinib	0.9743700000000001	0.8877729773521423
FLO-1	Navitoclax	0.7623989999999999	0.8176285624504089
HCC1143	Ribociclib	0.949708	0.9081405997276306
SK-N-AS	Gefitinib	0.980678	0.8777772784233093
U-118-MG	Lapatinib	0.894012	0.9228717684745787
CL-34	Dabrafenib	0.424515	0.8170647025108337
CA46	Lapatinib	0.796682	0.9017180800437928
LU-165	Trametinib	0.985692	0.8911334872245789
JHH-6	Lapatinib	0.9337120000000001	0.9313551783561708
IST-MEL1	Staurosporine	0.40222800000000003	0.601613461971283
RMG-I	Dasatinib	0.7476619999999999	0.8748816847801208
BT-20	Dabrafenib	0.989284	0.9661197066307068
HAL-01	Leflunomide	0.875186	0.7808567881584167
SK-MG-1	Ruxolitinib	0.9765459999999999	0.971378743648529
P12-ICHIKAWA	Ulixertinib	0.8873615	0.8726405501365662
SU-DHL-8	Staurosporine	0.78054	0.2370271235704422
DG-75	Nilotinib	0.9742149999999999	0.8838831782341003
KALS-1	Vinblastine	0.816384	0.8135265707969666
SNU-423	Navitoclax	0.743534	0.9024731516838074
NCI-H1869	Ulixertinib	0.904192	0.8960639834403992
SNU-175	Vinblastine	0.45832799999999996	0.7379488348960876
COLO-684	Ruxolitinib	0.9688030000000001	0.9748827815055848
NUGC-3	MK-1775	0.637184	0.8047754168510437
KP-4	Palbociclib	0.868467	0.9265653491020204
NCI-H727	Palbociclib	0.9073	0.912754237651825
NKM-1	Erlotinib	0.9737459999999999	0.7599872946739197
NCI-H1869	MK-1775	0.787932	0.8143860697746277
OE21	Gefitinib	0.8334379999999999	0.8749570250511169
HMV-II	Lapatinib	0.840277	0.8390190005302429
LOU-NH91	Palbociclib	0.9696540000000001	0.8889715075492859
PANC-02-03	Linsitinib	0.902386	0.8634302020072937
SJRH30	Osimertinib	0.960169	0.924494445323944
Calu-6	Lapatinib	0.9124260000000001	0.8592345118522644
BALL-1	Vorinostat	0.667751	0.5920109152793884
HT55	Palbociclib	0.826166	0.8690802454948425
NCI-H2369	Nilotinib	0.990014	0.942330539226532
EN	Erlotinib	0.976712	0.9210144877433776
COLO-679	Lapatinib	0.984197	0.8773700594902039
ES6	Erlotinib	0.96298	0.8941621184349059
DU-145	Afatinib	0.9431799999999999	0.9377946257591248
KYSE-150	Palbociclib	0.8748229999999999	0.920548141002655
WSU-NHL	Erlotinib	0.989251	0.8219274878501892
JJN-3	Crizotinib	0.9950540000000001	0.9063605666160583
NCI-H835	Trametinib	0.9932350000000001	0.8093916773796082
RPMI-8226	MK-1775	0.714853	0.7370526194572449
SJRH30	Trametinib	0.9289850000000001	0.8674306273460388
EW-24	Sorafenib	0.8916209999999999	0.9114295840263368
K5	Tamoxifen	0.970303	0.8912436366081238
NCI-H1755	Afatinib	0.822592	0.8585252165794373
RKO	Ruxolitinib	0.9779770000000001	0.9374887347221376
LU-65	Vinblastine	0.602075	0.7856130003929138
MHH-ES-1	Staurosporine	0.587819	0.3139383196830749
IST-SL2	Erlotinib	0.9488260000000001	0.9079679846763612
IST-MEL1	Trametinib	0.772307	0.8783623576164246
SU-DHL-8	Palbociclib	0.996691	0.9191493391990662
SNU-423	Staurosporine	0.251773	0.2628704905509949
JVM-3	Ulixertinib	0.8281555	0.8243932127952576
NCI-H2087	Tamoxifen	0.9549639999999999	0.9619643092155457
NCI-H1963	Crizotinib	0.971671	0.8993794322013855
LNCaP-Clone-FGC	Leflunomide	0.8596959999999999	0.8704332709312439
KOPN-8	Vinblastine	0.46738599999999997	0.7375146746635437
SNU-182	Ruxolitinib	0.973992	0.9538561701774596
M059J	Ruxolitinib	0.961817	0.9930526614189148
MDA-MB-231	Daporinad	0.655339	0.7509755492210388
NCI-H1703	MK-1775	0.472829	0.7185544371604919
UACC-62	Trametinib	0.25753899999999996	0.8766795992851257
SK-N-SH	Dasatinib	0.942616	0.9130374789237976
HuP-T4	Nilotinib	0.9729639999999999	0.9285451769828796
SNU-182	Crizotinib	0.9854149999999999	0.9203280806541444
EW-13	Afatinib	0.9359129999999999	0.9636394381523132
SK-LMS-1	Dabrafenib	0.967967	0.9499887824058532
NCI-H2342	Sorafenib	0.761415	0.9625818133354188
SW13	Staurosporine	0.27616999999999997	0.4726459383964538
PL18	Staurosporine	0.30282600000000004	0.3240343928337097
MDST8	Gefitinib	0.982865	0.8572718501091003
NEC8	Nilotinib	0.997402	0.9461280703544616
EM-2	Palbociclib	0.94705	0.8539051413536072
SUP-T1	Lapatinib	0.8653190000000001	0.8822562098503113
ES4	Tamoxifen	0.924744	0.983641803264618
NCI-H522	Linsitinib	0.9641360000000001	0.9375945925712584
Ca9-22	Staurosporine	0.248214	0.2937692999839783
IMR-5	MK-1775	0.6010939999999999	0.7112337946891785
HCC2218	Linsitinib	0.9694729999999999	0.8385269045829773
EW-11	Vinblastine	0.615729	0.7452394366264343
SNU-C2B	Lapatinib	0.8683290000000001	0.8996858000755309
NCI-H1781	Navitoclax	0.860582	0.8254262804985046
TOV-21G	Tamoxifen	0.932076	0.9213275313377379
HCC1419	Sorafenib	0.863979	0.95974463224411
OVCAR-8	Crizotinib	0.99446	0.9006163477897644
HOS	Staurosporine	0.095105	0.27231258153915405
HCC1419	Nilotinib	0.864717	0.9476553797721864
HO-1-N-1	Leflunomide	0.914602	0.8256766200065613
SJSA-1	Lapatinib	0.9167200000000001	0.9000412821769714
PANC-02-03	Palbociclib	0.914855	0.8784809708595276
23132-87	Ruxolitinib	0.9788709999999999	0.9246088862419128
NKM-1	Daporinad	0.693297	0.5614139437675476
KY821	Dabrafenib	0.958548	0.8585500121116638
RT4	Nilotinib	0.9750639999999999	0.9206289649009703
FTC-133	Staurosporine	0.419886	0.4931942820549011
HSC-3	Lapatinib	0.775678	0.8623124957084656
KM12	Ruxolitinib	0.977332	0.9176389575004578
JSC-1	Vorinostat	0.621336	0.6712431311607361
SK-LU-1	Dabrafenib	0.950175	0.9399201273918152
MS-1	Erlotinib	0.993099	0.9014915823936462
C3A	Dasatinib	0.97301	0.9377805590629578
MDA-MB-157	Afatinib	0.957681	0.9147939085960388
Saos-2	Ruxolitinib	0.9681620000000001	0.983892858028412
UMC-11	Afatinib	0.9538479999999999	0.9236323237419128
HCC1569	Vorinostat	0.846299	0.7865926623344421
MKN28	Crizotinib	0.972191	0.8816711306571959
COLO-679	Gefitinib	0.974556	0.8830036520957947
SW684	Navitoclax	0.959882	0.9012462496757508
MDST8	Ulixertinib	0.6543	0.8535646796226501
OVCAR-5	Ruxolitinib	0.9514799999999999	0.9174050688743592
PL18	Vorinostat	0.8348959999999999	0.8045856356620789
BT-483	Linsitinib	0.959514	0.9448511004447936
NCI-H835	Staurosporine	0.403047	0.2928611636161804
HSC-39	Osimertinib	0.944493	0.7717704176902771
RERF-GC-1B	Dasatinib	0.353756	0.9093500971794128
RD	Lapatinib	0.9471229999999999	0.9180795550346376
OVCA420	Lapatinib	0.651111	0.818342387676239
NCI-H82	Crizotinib	0.9783290000000001	0.916731059551239
NCI-H2023	Daporinad	0.881308	0.8454732298851013
BHT-101	Trametinib	0.340562	0.8424596190452576
8505C	Erlotinib	0.9617180000000001	0.9274942278862
U251	Vorinostat	0.826778	0.7981626391410828
LS-411N	Sorafenib	0.768664	0.8643156886100769
KG-1	Staurosporine	0.24077800000000002	0.2335590869188309
DoTc2-4510	Dabrafenib	0.9788399999999999	0.9214577078819276
SK-ES-1	Trametinib	0.984217	0.760126531124115
UACC-812	Vinblastine	0.897373	0.8652762770652771
NCI-H720	Dabrafenib	0.9798530000000001	0.9655131697654724
HARA	Ruxolitinib	0.9489540000000001	0.9084383845329284
COR-L279	MK-1775	0.807389	0.6669480204582214
GB-1	Trametinib	0.932142	0.8813788294792175
KMRC-20	Crizotinib	0.985957	0.9179975390434264
NCI-H2591	Dasatinib	0.956995	0.9477867484092712
NB14	Sorafenib	0.814758	0.914259135723114
LS-411N	Lapatinib	0.8983260000000001	0.8500544428825378
NCI-H1693	Gefitinib	0.902817	0.8938009142875671
SNU-61	Trametinib	0.733875	0.8952257037162781
WSU-NHL	Ulixertinib	0.959522	0.8162238001823425
OVCAR-5	Afatinib	0.8328780000000001	0.8759240508079529
SK-MM-2	MK-1775	0.946915	0.8926755785942078
LOU-NH91	Dasatinib	0.804658	0.8710989356040955
DAN-G	Vinblastine	0.8951870000000001	0.8001396059989929
CESS	Staurosporine	0.26050100000000004	0.20255465805530548
WSU-NHL	Daporinad	0.306465	0.654577910900116
SBC-3	Crizotinib	0.9685790000000001	0.917669713497162
NCI-H2023	Tamoxifen	0.961831	0.9663776755332948
NCI-H441	Dasatinib	0.8993909999999999	0.9261888861656188
PWR-1E	Sorafenib	0.905184	0.9534072279930116
OVKATE	Tamoxifen	0.945817	0.9335879683494568
DMS-273	Erlotinib	0.9608969999999999	0.9175297617912292
OE19	Dasatinib	0.921961	0.8187271952629089
AGS	Leflunomide	0.881447	0.8498277068138123
A549	Linsitinib	0.9220520000000001	0.8326904177665709
SNU-C5	Navitoclax	0.891445	0.7912907004356384
SW1463	Linsitinib	0.926155	0.870900571346283
GP5d	Lapatinib	0.9497540000000001	0.8871006369590759
HCC2157	Tamoxifen	0.921257	0.9535512328147888
NCI-H2228	Erlotinib	0.949311	0.9167527556419371
U-266	Lapatinib	0.9150469999999999	0.9233314394950868
U-87-MG	Staurosporine	0.565628	0.5397097468376161
PANC-04-03	Navitoclax	0.9641270000000001	0.8529281020164491
LNCaP-Clone-FGC	Staurosporine	0.437222	0.2774001955986023
HCC1428	Osimertinib	0.9729040000000001	0.9106175303459167
NCI-H1568	MK-1775	0.688496	0.8288761973381042
8305C	Lapatinib	0.9063969999999999	0.8752261996269226
HPAC	MK-1775	0.697229	0.8377529978752136
PC-3	Dasatinib	0.9295620000000001	0.9390599131584167
NCI-H209	Afatinib	0.765932	0.8642122149467468
OCUB-M	Palbociclib	0.982701	0.9106854796409608
PC-3	Ulixertinib	0.956147	0.9415804743766784
TK10	Erlotinib	0.862341	0.8997086882591248
NCI-H3118	MK-1775	0.561044	0.6620416045188904
MOLP-8	Vorinostat	0.701732	0.8051864504814148
SK-GT-2	Dabrafenib	0.961433	0.7510697245597839
CAL-120	Navitoclax	0.5861810000000001	0.8488594889640808
HCC1143	Sorafenib	0.9514879999999999	0.8975512385368347
GI-1	Linsitinib	0.982139	0.8943888545036316
WM793B	Ulixertinib	0.8920645	0.906432330608368
SF268	MK-1775	0.8428629999999999	0.8477866053581238
639-V	Tamoxifen	0.9324180000000001	0.990468680858612
P12-ICHIKAWA	MK-1775	0.500017	0.6617671847343445
COR-L23	MK-1775	0.545462	0.796834409236908
SW1271	Osimertinib	0.962209	0.9206637740135192
LOXIMVI	Palbociclib	0.882934	0.8920289874076843
UACC-893	Lapatinib	0.557667	0.8989841341972351
A375	Erlotinib	0.974561	0.7959210276603699
LB771-HNC	Dasatinib	0.982542	0.9186829924583436
DU-145	Osimertinib	0.9646530000000001	0.9438599944114684
RD	Tamoxifen	0.967888	0.9536449313163756
OCUM-1	Tamoxifen	0.960471	0.9092425704002379
FADU	Vinblastine	0.610638	0.7768306136131287
KARPAS-620	Erlotinib	0.9767790000000001	0.9016618132591248
KM12	Trametinib	0.607295	0.8008105158805847
TE-6	Sorafenib	0.841153	0.8628305792808533
CAL-85-1	Dasatinib	0.9345110000000001	0.9203774333000184
SK-MM-2	Linsitinib	0.925234	0.9599758982658386
NCI-H1975	Palbociclib	0.9214129999999999	0.890847384929657
CAL-148	Afatinib	0.8260290000000001	0.909650981426239
HD-MY-Z	MK-1775	0.810986	0.8222364783287048
NCI-H1581	Ruxolitinib	0.963109	0.9256972670555116
Caov-4	Daporinad	0.917171	0.8273803591728209
OVK-18	Afatinib	0.983721	0.9575933814048768
SW13	Ruxolitinib	0.980894	0.8743812441825867
RPMI-8402	Palbociclib	0.535274	0.8608075976371765
MDA-MB-157	Dabrafenib	0.9927379999999999	0.9299730658531188
FLO-1	Afatinib	0.830204	0.8939945101737976
RH-1	Ruxolitinib	0.98969	0.9345776438713074
NCI-H2122	Osimertinib	0.9403290000000001	0.8420507311820984
ML-2	Sorafenib	0.861555	0.8218676447868347
PA-TU-8988T	Gefitinib	0.963366	0.9077398180961608
TUR	Navitoclax	0.9953850000000001	0.7912082076072693
697	Osimertinib	0.9483299999999999	0.7967719435691833
697	Erlotinib	0.9373809999999999	0.7967719435691833
CAL-33	Dabrafenib	0.98545	0.9113323092460632
PL18	Crizotinib	0.9892549999999999	0.9117762446403505
HO-1-u-1	Vinblastine	0.780257	0.7167627215385437
BPH-1	Gefitinib	0.819932	0.7873932719230652
SK-LMS-1	Sorafenib	0.932527	0.9482004046440125
SR	MK-1775	0.441719	0.706842839717865
OE21	Osimertinib	0.829498	0.8749570250511169
WIL2-NS	Sorafenib	0.8772280000000001	0.8526038527488708
ML-2	Vorinostat	0.761912	0.560616672039032
K5	Gefitinib	0.980201	0.8527690768241882
HPAC	Dasatinib	0.962493	0.9100548624992372
YT	Erlotinib	0.992734	0.9094502329826356
G-361	Linsitinib	0.959799	0.8406905531883241
RKO	Dasatinib	0.951204	0.8883065581321716
DAN-G	Tamoxifen	0.937737	0.9380525946617126
RERF-LC-Sq1	MK-1775	0.6492720000000001	0.7576391100883484
MKN28	Lapatinib	0.870858	0.8734974265098572
EM-2	Staurosporine	0.24511999999999998	0.3489353060722351
BC-1	Navitoclax	0.920048	0.6923100352287292
PSN1	MK-1775	0.7288560000000001	0.7768794894218445
NCI-H64	Erlotinib	0.9703379999999999	0.8767308592796326
ECC10	Sorafenib	0.798758	0.8994531035423279
HSC-2	Daporinad	0.675639	0.8453075289726257
RKN	Trametinib	0.8667739999999999	0.8924438357353209
A204	Vinblastine	0.832415	0.819072425365448
NCI-H1573	Linsitinib	0.900122	0.9207686781883241
CAL-39	Leflunomide	0.870809	0.7305817008018494
PANC-08-13	Staurosporine	0.5223300000000001	0.4876748919487
TE-5	Osimertinib	0.943152	0.9295966029167176
MHH-PREB-1	Trametinib	0.983714	0.8462743163108826
ES7	Linsitinib	0.9447639999999999	0.9151882529258728
RPMI-7951	Erlotinib	0.976419	0.8984612822532654
NCI-H2405	Lapatinib	0.9327979999999999	0.8765289187431335
COR-L95	Daporinad	0.61632	0.6397907137870789
KU812	Daporinad	0.42570600000000003	0.6046256422996521
UACC-62	Ulixertinib	0.7091854999999999	0.9087890982627868
ETK-1	Sorafenib	0.868956	0.902892529964447
OAW-42	Ulixertinib	0.964542	0.9337851405143738
NCI-H747	Erlotinib	0.8287200000000001	0.8462678790092468
NCI-H2731	Dasatinib	0.951192	0.8950020670890808
NUGC-4	Dabrafenib	0.9744659999999999	0.9255210757255554
MCF7	Dabrafenib	0.946242	0.9366642832756042
KYAE-1	Dabrafenib	0.9653799999999999	0.8803908228874207
CA46	Leflunomide	0.7915449999999999	0.8752867579460144
Saos-2	Crizotinib	0.989582	0.948363959789276
HCC1954	Palbociclib	0.9859120000000001	0.9510573744773864
DOV13	Sorafenib	0.5655279999999999	0.8796164393424988
PL18	Osimertinib	0.9810209999999999	0.9108259081840516
EMC-BAC-2	Dasatinib	0.840117	0.8706871867179871
U-87-MG	Vorinostat	0.9014459999999999	0.8689863085746765
NCI-H2591	Gefitinib	0.962577	0.9473583102226256
U251	Ruxolitinib	0.975598	0.9802655577659608
PANC-02-03	Erlotinib	0.9052610000000001	0.8659413456916809
DAN-G	Staurosporine	0.17837	0.28653210401535034
OE21	Vorinostat	0.892322	0.7788047194480896
SJRH30	Leflunomide	0.855439	0.8956074118614197
PL4	Vinblastine	0.800834	0.8407444357872009
ES4	Navitoclax	0.803705	0.8773953318595886
BICR78	Ruxolitinib	0.962203	0.9304983019828796
BT-20	Ulixertinib	0.9834535	0.9582270979881288
BE-13	Dasatinib	0.86198	0.8088218569755554
SU8686	Dabrafenib	0.9666520000000001	0.9186756014823914
OVCAR-5	Ulixertinib	0.8364105	0.8794953227043152
KMOE-2	Palbociclib	0.9416610000000001	0.8806418776512146
NB1	Navitoclax	0.851107	0.8375715613365173
NCI-H2405	Gefitinib	0.9413860000000001	0.8823015093803406
RCC10RGB	Nilotinib	0.972066	0.8568295836448669
H9	Dasatinib	0.99067	0.8924197554588318
EC-GI-10	Dabrafenib	0.9784790000000001	0.8191468119621277
639-V	Sorafenib	0.8690760000000001	0.9527439475059508
CAPAN-2	Linsitinib	0.9027229999999999	0.8676103949546814
CAL-51	Gefitinib	0.967309	0.877208411693573
DMS-53	Trametinib	0.889401	0.8541004061698914
SJRH30	Vinblastine	0.74641	0.8024763464927673
EM-2	MK-1775	0.507532	0.7199780344963074
OACp4C	MK-1775	0.563505	0.7816693186759949
IST-MES1	Staurosporine	0.344673	0.411031186580658
MFE-280	Ulixertinib	0.9723145000000001	0.9122831225395204
M059J	Erlotinib	0.953234	0.9538249373435974
NCI-H2342	Daporinad	0.9821979999999999	0.9130019545555116
CGTH-W-1	Ulixertinib	0.952475	0.933546245098114
A172	Ulixertinib	0.9357645	0.9198369383811952
NCI-N87	Dasatinib	0.8443209999999999	0.8653489947319031
OVMIU	Lapatinib	0.70662	0.8193590044975281
U-266	Ruxolitinib	0.980504	0.9787730574607848
NCI-H1651	Afatinib	0.93148	0.9387835860252379
DMS-53	Linsitinib	0.89712	0.9181203246116638
NCI-H2818	Navitoclax	0.9475709999999999	0.8786796927452087
SUP-T1	Gefitinib	0.98224	0.8922020792961121
KMRC-20	Palbociclib	0.9659030000000001	0.9311799407005309
WM793B	Vorinostat	0.810638	0.7832671999931335
KMS-12-BM	MK-1775	0.5236729999999999	0.6185919642448425
MFE-319	Sorafenib	0.867309	0.9149426817893982
KM12	Vorinostat	0.7910590000000001	0.7387701869010925
SCC-4	Daporinad	0.661463	0.8436922430992126
OPM-2	Navitoclax	0.8858219999999999	0.7573372721672058
CaR-1	Osimertinib	0.9155110000000001	0.8962921500205994
A253	Staurosporine	0.591213	0.4954871535301209
HCC-44	Linsitinib	0.934657	0.8759345412254333
CAL-29	Gefitinib	0.9388219999999999	0.908319652080536
NCI-H716	Vinblastine	0.879151	0.7639257311820984
TYK-nu	Linsitinib	0.976448	0.8773490786552429
TE-1	Afatinib	0.8473120000000001	0.8886842131614685
SK-MEL-5	Leflunomide	0.917529	0.8625785708427429
NUGC-3	Lapatinib	0.802995	0.881570041179657
SK-LU-1	Navitoclax	0.753526	0.8993825316429138
OSC-20	Dasatinib	0.797167	0.9290034174919128
KP-4	Ruxolitinib	0.9836469999999999	0.948168694972992
MFM-223	Navitoclax	0.764088	0.820861279964447
HARA	Osimertinib	0.922939	0.8613547682762146
NCI-H322M	Tamoxifen	0.935945	0.8276206851005554
SNU-C1	Trametinib	0.510826	0.8830229640007019
SK-GT-2	Dasatinib	0.7912	0.7423288226127625
D-283MED	Navitoclax	0.701527	0.6976177096366882
EN	Gefitinib	0.9786030000000001	0.9210144877433776
NCI-H1781	Ruxolitinib	0.9680540000000001	0.9184588789939879
A172	Sorafenib	0.8497819999999999	0.9271103739738464
GP5d	Linsitinib	0.975402	0.8892144560813904
SK-MEL-2	Gefitinib	0.9905649999999999	0.9374215006828308
NCI-H1666	Osimertinib	0.833317	0.8473836779594421
SCC-4	Trametinib	0.9430879999999999	0.8840655684471129
SNU-C1	Tamoxifen	0.9225129999999999	0.9661526083946228
RKO	Trametinib	0.635821	0.8277124762535095
NB7	Dasatinib	0.9685549999999999	0.9425179362297058
UACC-62	Leflunomide	0.921054	0.8931733965873718
KU-19-19	Navitoclax	0.987001	0.7484444975852966
KARPAS-45	Osimertinib	0.992809	0.8646423220634459
SW626	Ulixertinib	0.8538375	0.906035840511322
NCI-H524	Nilotinib	0.986634	0.8801240324974059
SNU-175	Ruxolitinib	0.9855290000000001	0.9381348490715028
NCI-H1155	Gefitinib	0.98201	0.9172279238700868
OCI-AML2	Lapatinib	0.9027129999999999	0.7958986163139343
G-401	Trametinib	0.7604989999999999	0.7886084914207458
NCI-H322M	Dabrafenib	0.8831200000000001	0.7935978770256042
C32	Daporinad	0.9089379999999999	0.7999746203422546
LCLC-103H	Staurosporine	0.347734	0.4151117205619812
CHL-1	Crizotinib	0.993251	0.8967918753623962
CFPAC-1	Staurosporine	0.508061	0.4879397749900818
VMRC-RCZ	Nilotinib	0.9822930000000001	0.9361554980278016
PC-14	Ulixertinib	0.9127065000000001	0.7887577414512634
A3-KAW	Afatinib	0.78279	0.8299753069877625
COR-L23	Palbociclib	0.950995	0.9492167830467224
BL-41	Gefitinib	0.9983110000000001	0.9032251238822936
ST486	Lapatinib	0.848824	0.8502222895622253
EW-22	Vinblastine	0.487969	0.7352096438407898
KMS-12-BM	Osimertinib	0.948241	0.8888124823570251
RL95-2	Nilotinib	0.989399	0.8908924460411072
GAK	Sorafenib	0.8391379999999999	0.9435958266258241
MN-60	Linsitinib	0.962965	0.905500590801239
NKM-1	Palbociclib	0.845258	0.7923182845115662
PCI-30	Afatinib	0.802295	0.8984887003898621
H-EMC-SS	Ulixertinib	0.8718995	0.9372603297233582
JHH-1	Dasatinib	0.9254459999999999	0.9104916453361512
CaR-1	Nilotinib	0.9907379999999999	0.8854848742485046
HCC1395	Ulixertinib	0.914535	0.9065136313438416
A498	Dabrafenib	0.962772	0.9136025309562684
CS1	Afatinib	0.8218209999999999	0.8736805319786072
ETK-1	Linsitinib	0.9530799999999999	0.8943964838981628
SK-ES-1	Crizotinib	0.973744	0.8664359450340271
HuO9	Dabrafenib	0.98567	0.9075435996055604
PANC-04-03	Dasatinib	0.815649	0.9082466959953308
Hs-578-T	Palbociclib	0.958829	0.9029743075370787
KARPAS-45	Sorafenib	0.823592	0.8736593127250671
EFM-192A	Afatinib	0.794188	0.9392420649528505
NB14	Daporinad	0.142571	0.7930230498313904
Saos-2	Tamoxifen	0.9710799999999999	0.9890729784965516
SUP-M2	Osimertinib	0.993762	0.901784598827362
LoVo	Trametinib	0.5169630000000001	0.7530171275138855
SK-CO-1	Vinblastine	0.5022449999999999	0.7605845332145691
T47D	Afatinib	0.870159	0.9325794577598572
HOS	Dabrafenib	0.971972	0.9323837161064148
COLO-205	Gefitinib	0.9757440000000001	0.7976130843162537
EJM	Crizotinib	0.9813930000000001	0.9409887194633484
KM12	Sorafenib	0.832665	0.8718253970146179
HT-29	Sorafenib	0.877274	0.8164123892784119
CAL-148	Vorinostat	0.7105	0.8102661967277527
A172	Dasatinib	0.885433	0.9197058081626892
T98G	Sorafenib	0.9234180000000001	0.9391691088676452
NCI-H446	Afatinib	0.801301	0.8636416792869568
OACp4C	Sorafenib	0.9070309999999999	0.8839847445487976
WM-115	Staurosporine	0.49525600000000003	0.6380497813224792
OCI-AML5	Leflunomide	0.907643	0.7574941515922546
NCI-H1623	Navitoclax	0.908301	0.8577947020530701
QGP-1	Afatinib	0.942321	0.9562973380088806
Daoy	Dabrafenib	0.985016	0.9366385340690612
HCC70	Linsitinib	0.9954729999999999	0.959176242351532
H-EMC-SS	Linsitinib	0.888984	0.9364749789237976
LAMA-84	Dabrafenib	0.71101	0.7386214137077332
SK-MEL-24	Dabrafenib	0.675467	0.9362718462944032
VM-CUB-1	Erlotinib	0.9687520000000001	0.9145857691764832
NCI-H211	Crizotinib	0.968123	0.8288335204124451
CAS-1	Linsitinib	0.968066	0.9241628050804138
SW1783	Staurosporine	0.178203	0.33908456563949585
NCI-H1155	Osimertinib	0.968115	0.9172279238700868
HCC1428	Ulixertinib	0.95155	0.9077114462852478
OV-56	Dabrafenib	0.968276	0.9558979868888856
SNU-449	Staurosporine	0.604825	0.3054808974266052
L-540	Crizotinib	0.962543	0.9116951823234558
A2780	Erlotinib	0.944818	0.81419438123703
JURL-MK1	Leflunomide	0.7733	0.6827890276908875
MS-1	Linsitinib	0.893185	0.8955110907554626
NOMO-1	Staurosporine	0.311271	0.1856803447008133
LNCaP-Clone-FGC	Osimertinib	0.876368	0.8988725543022156
TC-YIK	Staurosporine	0.31998899999999997	0.2814127802848816
EN	Dasatinib	0.9850899999999999	0.9207124114036559
U-118-MG	Leflunomide	0.86993	0.9014043211936952
JVM-3	Vinblastine	0.38092600000000004	0.6107327342033386
Saos-2	Dasatinib	0.869818	0.9460157752037048
NCI-H2731	Gefitinib	0.9802870000000001	0.8975097537040709
NCI-H2722	Ulixertinib	0.8940445	0.9172284007072448
RMG-I	Ulixertinib	0.9240615	0.8750092387199402
SU-DHL-8	Ulixertinib	0.9862084999999999	0.8943683505058289
SUP-HD1	Osimertinib	0.950564	0.8507575392723083
VA-ES-BJ	Erlotinib	0.95875	0.9324743151664734
SK-MEL-2	Linsitinib	0.9950190000000001	0.9341325163841248
EN	Palbociclib	0.954103	0.933675229549408
WSU-NHL	Staurosporine	0.101457	0.2461845427751541
SCC-9	Navitoclax	0.975777	0.8540050387382507
SNU-1	Staurosporine	0.240195	0.476576030254364
ESO51	Leflunomide	0.701705	0.8694340586662292
CCK-81	Crizotinib	0.857086	0.8223094344139099
NCI-H841	Lapatinib	0.913775	0.9043676257133484
GCT	Leflunomide	0.9124760000000001	0.8874155879020691
KURAMOCHI	Erlotinib	0.946881	0.9076806902885436
NCI-H3118	Lapatinib	0.732093	0.8475617766380309
NCI-H1048	MK-1775	0.627524	0.8653110861778259
UMC-11	Ruxolitinib	0.981085	0.9647080302238464
Ca9-22	Dasatinib	0.640158	0.8561672568321228
EN	Staurosporine	0.5392020000000001	0.4427341818809509
MRK-nu-1	Ruxolitinib	0.993082	0.95756596326828
CAL-85-1	Osimertinib	0.9849459999999999	0.9234022498130798
IHH-4	Linsitinib	0.941945	0.878241240978241
GA-10	Tamoxifen	0.957736	0.9341358542442322
5637	Trametinib	0.8069810000000001	0.851007878780365
NCI-H1694	Sorafenib	0.8790950000000001	0.9419791102409364
G-401	Dabrafenib	0.9149799999999999	0.8922995924949646
NCI-H2591	Trametinib	0.893328	0.9122602343559264
PWR-1E	MK-1775	0.677832	0.8457056879997253
Raji	Gefitinib	0.990872	0.9078285098075868
EFM-192A	Navitoclax	0.954393	0.8892034888267517
COLO-829	Vorinostat	0.779724	0.8015117049217224
RPMI-8226	Lapatinib	0.927226	0.8809565901756287
HCC70	Trametinib	0.952369	0.9126953482627868
CAL-62	MK-1775	0.593426	0.7915813326835632
EB2	Erlotinib	0.9435969999999999	0.8986632227897644
NCI-H1563	Ulixertinib	0.971347	0.9415327906608582
AN3-CA	Vorinostat	0.895073	0.8509234786033629
Calu-6	Dasatinib	0.9463450000000001	0.8662902712821959
NCI-H2170	Dabrafenib	0.930617	0.8515459895133972
COLO-684	Nilotinib	0.945687	0.9149314761161804
KYSE-180	MK-1775	0.611649	0.850768506526947
8305C	Leflunomide	0.846052	0.8591415286064148
NB10	Erlotinib	0.983809	0.925200879573822
BFTC-909	Nilotinib	0.901899	0.8446604609489441
SK-MEL-24	Daporinad	0.9423540000000001	0.8721901774406433
KARPAS-422	Leflunomide	0.8565889999999999	0.8624975085258484
MLMA	Erlotinib	0.983075	0.9055549502372742
HOP-62	Linsitinib	0.977008	0.9036044478416444
KATOIII	Trametinib	0.815588	0.8665687441825867
TGBC11TKB	Afatinib	0.8101010000000001	0.9031726717948914
NCI-H522	Palbociclib	0.9758479999999999	0.956098735332489
TT2609-C02	Dasatinib	0.97241	0.9282466769218444
NCI-H650	Gefitinib	0.963837	0.950631320476532
MES-SA	Osimertinib	0.9495319999999999	0.9202401041984558
SU-DHL-8	Dabrafenib	0.9978360000000001	0.9070433974266052
GI-1	Palbociclib	0.987282	0.9140517115592957
LXF-289	Dabrafenib	0.989102	0.9197315573692322
OAW-28	Ulixertinib	0.9285525	0.9254905581474304
KMOE-2	Osimertinib	0.9757399999999999	0.8507868647575378
JSC-1	Leflunomide	0.903847	0.8137935996055603
SUP-HD1	Dasatinib	0.986534	0.8477403521537781
TGBC24TKB	MK-1775	0.660896	0.8018326163291931
NCI-H1703	Gefitinib	0.977139	0.8673591017723083
WM278	Sorafenib	0.892035	0.8919259905815125
NCI-H2818	Dasatinib	0.8371360000000001	0.9285792708396912
CAL-29	Osimertinib	0.9067360000000001	0.908319652080536
SK-LMS-1	Trametinib	0.8849030000000001	0.8980552554130554
H4	Gefitinib	0.9864930000000001	0.8981568217277527
KU812	Ruxolitinib	0.96336	0.7539965510368347
IA-LM	Crizotinib	0.99465	0.9705812335014344
Ca9-22	Afatinib	0.658882	0.8443693518638611
LK-2	Vorinostat	0.797725	0.7390803694725037
EJM	Vinblastine	0.694412	0.758452832698822
FLO-1	Vinblastine	0.599146	0.7807480692863464
OPM-2	Leflunomide	0.930147	0.8764697909355164
NCCIT	Lapatinib	0.978777	0.8618690371513367
MDA-MB-175-VII	Gefitinib	0.705525	0.7964279055595398
L-1236	Palbociclib	0.92724	0.8810626864433289
SNU-1040	Trametinib	0.894702	0.7971665263175964
KU-19-19	Ruxolitinib	0.987136	0.8779758810997009
COLO-680N	Nilotinib	0.9812219999999999	0.9506151080131532
AMO-1	Lapatinib	0.819058	0.8171843886375427
KP-1N	Tamoxifen	0.949485	0.9709340929985046
SK-CO-1	Nilotinib	0.9354399999999999	0.824112594127655
H9	MK-1775	0.558898	0.7178141474723816
5637	Gefitinib	0.916587	0.8948528170585632
TC-71	Erlotinib	0.980033	0.9471854567527772
NCI-H2228	Navitoclax	0.907911	0.8558668494224548
A204	Osimertinib	0.915408	0.9139253497123718
A204	Sorafenib	0.764775	0.9181668162345886
PA-TU-8988T	Nilotinib	0.9806040000000001	0.8974120020866394
JVM-3	Lapatinib	0.8245809999999999	0.8206457495689392
ESS-1	Nilotinib	0.9555469999999999	0.9062742590904236
VMRC-LCD	Dasatinib	0.987985	0.9436494708061218
NCI-H2373	Gefitinib	0.945263	0.9170545935630798
LS-513	Afatinib	0.709356	0.8114194273948669
WSU-NHL	Nilotinib	0.94389	0.7997118830680847
NCI-H2810	Crizotinib	0.982143	0.9174289107322692
L-363	Erlotinib	0.987125	0.903497874736786
JVM-3	Vorinostat	0.634621	0.5895015597343445
NB13	Tamoxifen	0.8778219999999999	0.9448601603507996
NCI-H1341	Linsitinib	0.9820049999999999	0.8877598643302917
MES-SA	Ulixertinib	0.9205285	0.9168769717216492
SH-4	Vinblastine	0.815476	0.7919732928276062
NCI-H1915	Lapatinib	0.95255	0.9102913737297058
BT-483	Daporinad	0.9529610000000001	0.8856400847434998
LC-1-sq	MK-1775	0.5457390000000001	0.8073877692222595
PA-1	Vorinostat	0.646602	0.7500602602958679
NEC8	Ulixertinib	0.983199	0.951943576335907
KYSE-410	Linsitinib	0.964824	0.8653387427330017
ALL-SIL	Ruxolitinib	0.983691	0.8267740607261658
Daudi	Lapatinib	0.8553459999999999	0.965528666973114
TE-1	Vinblastine	0.6636350000000001	0.7870048880577087
LU-135	Gefitinib	0.98187	0.9324538111686708
LU-165	Navitoclax	0.811868	0.8795158267021179
H4	Leflunomide	0.932191	0.841566264629364
HC-1	Dabrafenib	0.973517	0.9237839579582214
JHH-7	Nilotinib	0.986192	0.9430217146873474
PCI-30	Dabrafenib	0.957536	0.910606563091278
PA-1	Gefitinib	0.9880540000000001	0.9158913493156432
RPMI-6666	Lapatinib	0.8471129999999999	0.8852178454399109
OVISE	Vorinostat	0.8431049999999999	0.8175773024559021
OS-RC-2	Trametinib	0.955091	0.9250015616416932
PSN1	Linsitinib	0.929002	0.8895522952079773
HOP-62	Dabrafenib	0.976718	0.913700520992279
MOG-G-CCM	Afatinib	0.861402	0.9148086905479432
JiyoyeP-2003	Trametinib	0.96434	0.7734798789024353
MEL-JUSO	Crizotinib	0.991885	0.9185535311698914
NOMO-1	Linsitinib	0.942909	0.87081378698349
MKN28	Gefitinib	0.9664659999999999	0.8802143931388855
Detroit562	Trametinib	0.8692139999999999	0.8066388964653015
ME-180	Erlotinib	0.902458	0.8976394534111023
KU812	Staurosporine	0.315788	0.3123452067375183
PC-14	Navitoclax	0.9716809999999999	0.6836954951286316
EB-3	Leflunomide	0.786097	0.8684884905815125
LN-229	Ruxolitinib	0.9354969999999999	0.9610502123832704
NEC8	Leflunomide	0.9318559999999999	0.933844268321991
COR-L23	Leflunomide	0.867712	0.8985101580619812
22RV1	Lapatinib	0.9241870000000001	0.9308435320854188
SF268	Tamoxifen	0.9709120000000001	0.981733500957489
HCC202	Vorinostat	0.8462879999999999	0.8466150164604187
HuH-7	Navitoclax	0.759253	0.9220840334892272
NCI-H226	Tamoxifen	0.916003	0.9417864680290222
NCI-H1435	MK-1775	0.916242	0.8899280428886414
MOLT-16	Leflunomide	0.7876029999999999	0.8541972041130066
KARPAS-1106P	Dasatinib	0.5258189999999999	0.8983044028282166
NCI-H1435	Afatinib	0.9006209999999999	0.9457165598869324
CW-2	Leflunomide	0.878642	0.8820833563804626
KMS-12-BM	Afatinib	0.882085	0.8726903796195984
T-T	Ulixertinib	0.905591	0.8298365473747253
SK-OV-3	Linsitinib	0.963317	0.9023591876029968
RMG-I	Vinblastine	0.818037	0.8124298453330994
MONO-MAC-6	Lapatinib	0.8810479999999999	0.78286212682724
NCI-H2066	Trametinib	0.9612780000000001	0.8886663317680359
MDST8	Osimertinib	0.9645030000000001	0.8572718501091003
Calu-6	Crizotinib	0.9666389999999999	0.867254912853241
KYSE-180	Navitoclax	0.8348209999999999	0.8786811232566833
SNU-449	Dabrafenib	0.964786	0.9095184206962584
WM793B	Tamoxifen	0.941982	0.967129409313202
Ramos-2G6-4C10	Vorinostat	0.786279	0.7036673426628113
TGBC24TKB	Gefitinib	0.849232	0.9034733176231384
TGBC1TKB	Vorinostat	0.8354600000000001	0.8288394808769226
AMO-1	Erlotinib	0.9823270000000001	0.8249978423118591
MDA-MB-330	Staurosporine	0.313692	0.5743939280509949
TE-5	MK-1775	0.823681	0.8753592371940613
KMRC-20	MK-1775	0.658664	0.8378812670707703
NCI-H82	Vinblastine	0.5524220000000001	0.7313119769096375
NCI-H2795	Gefitinib	0.981022	0.8718964457511902
PL4	Crizotinib	0.9637020000000001	0.9369050860404968
TK10	MK-1775	0.75643	0.8238572478294373
MFM-223	Dasatinib	0.958024	0.8789300322532654
SUP-HD1	Leflunomide	0.8588870000000001	0.8238746523857117
RMG-I	Osimertinib	0.8381559999999999	0.8772022128105164
C2BBe1	Dabrafenib	0.965299	0.9065181612968444
BxPC-3	Sorafenib	0.946111	0.9320659041404724
RPMI-8866	Ruxolitinib	0.986022	0.9569761157035828
LU-139	Leflunomide	0.901091	0.8912355303764343
FTC-133	Tamoxifen	0.916142	0.9634048342704772
LAMA-84	Vorinostat	0.720187	0.5308694243431091
DBTRG-05MG	Erlotinib	0.917055	0.9153746962547302
AN3-CA	Afatinib	0.885222	0.9306551814079284
CTV-1	Crizotinib	0.80953	0.8988997340202332
SNG-M	Osimertinib	0.9725469999999999	0.8842524886131287
NCI-H847	Nilotinib	0.993717	0.8187784552574158
MKN28	Afatinib	0.858928	0.8734974265098572
TOV-21G	Afatinib	0.760641	0.8740164637565613
SK-PN-DW	Linsitinib	0.909315	0.9170910716056824
YT	Ulixertinib	0.9393125	0.9063045382499696
HCC1143	Lapatinib	0.8158270000000001	0.8854133486747742
AMO-1	Ruxolitinib	0.9172290000000001	0.8737503886222839
Raji	Tamoxifen	0.9638899999999999	0.9572121500968932
SU8686	Linsitinib	0.970091	0.9133450388908386
LN-229	Crizotinib	0.9878319999999999	0.9337934851646424
HCT-116	Tamoxifen	0.982877	0.9300999045372008
SiHa	Dabrafenib	0.9824309999999999	0.9653245806694032
KELLY	Leflunomide	0.889415	0.7968263030052185
COLO-205	MK-1775	0.6745359999999999	0.6771923899650574
U-2-OS	Staurosporine	0.248648	0.5025860667228699
NCI-H2085	Trametinib	0.9631700000000001	0.8685180544853209
CADO-ES1	Ulixertinib	0.954734	0.9213511347770692
KYSE-410	Leflunomide	0.851281	0.8426417708396912
ME-1	Dasatinib	0.990239	0.9189462065696716
NCI-H1651	Vinblastine	0.577499	0.8629278540611267
JVM-2	Osimertinib	0.947917	0.8088032603263855
MCF7	Ruxolitinib	0.969922	0.963664710521698
RO82-W-1	MK-1775	0.8927780000000001	0.8509508967399597
ES7	Daporinad	0.35193	0.7338775992393494
Hey	Dabrafenib	0.8414299999999999	0.8436786532402039
huH-1	Trametinib	0.9259649999999999	0.876471221446991
SW1783	Gefitinib	0.9787799999999999	0.9191634058952332
C3A	Leflunomide	0.9104059999999999	0.9216968417167664
KP-1N	Leflunomide	0.907208	0.9092590212821959
A375	Afatinib	0.8608379999999999	0.7890791296958923
NCI-H209	Staurosporine	0.296869	0.3529068827629089
NCI-H522	Ulixertinib	0.916064	0.9379021525382996
SK-N-FI	Erlotinib	0.9782780000000001	0.8999239802360535
SK-CO-1	Navitoclax	0.4896680000000001	0.7768790125846863
NUGC-3	Tamoxifen	0.9153450000000001	0.9272064566612244
OC-314	Navitoclax	0.9539139999999999	0.7611252665519714
P31-FUJ	Staurosporine	0.393493	0.1781568080186844
OCUM-1	Leflunomide	0.88141	0.8271424174308777
MFH-ino	Trametinib	0.8516360000000001	0.882523238658905
HCC1937	Lapatinib	0.867994	0.9211859107017516
TK	Sorafenib	0.916307	0.9210838675498962
MOLM-13	Gefitinib	0.9483520000000001	0.7802264094352722
NCI-H2591	Erlotinib	0.9452790000000001	0.9473583102226256
SNU-16	Osimertinib	0.948277	0.8510550856590271
697	Crizotinib	0.90295	0.7968742251396179
SH-4	Trametinib	0.233944	0.8272621035575867
SW684	Erlotinib	0.9709610000000001	0.9595851302146912
KMOE-2	Sorafenib	0.732841	0.8598691821098328
NCI-H345	Staurosporine	0.5281680000000001	0.4066850543022156
Hs-746T	Linsitinib	0.9665969999999999	0.8705446124076843
PSN1	Daporinad	0.6282989999999999	0.7869407534599304
NUGC-3	Afatinib	0.679542	0.881570041179657
Raji	Osimertinib	0.9511860000000001	0.9078285098075868
HGC-27	Gefitinib	0.986975	0.8883337378501892
L-1236	Lapatinib	0.818327	0.8549372553825378
NCI-H1048	Erlotinib	0.984259	0.9616932272911072
COLO-680N	Leflunomide	0.900885	0.9407975077629088
HEL	Ruxolitinib	0.826009	1.0083017349243164
ES6	Leflunomide	0.8779440000000001	0.8685881495475769
NCI-H2405	Vinblastine	0.964556	0.8059412837028503
HSC-2	Lapatinib	0.825274	0.9249655604362488
HEL	Linsitinib	0.978462	0.9579700827598572
NCI-H929	Erlotinib	0.9861979999999999	0.879034698009491
MG-63	Trametinib	0.9209309999999999	0.8228856921195984
SNU-1040	Dabrafenib	0.974825	0.903615653514862
HuO-3N1	Dasatinib	0.745107	0.9590923190116882
HGC-27	Crizotinib	0.994843	0.8887712359428406
COLO-679	Vinblastine	0.9099229999999999	0.807170569896698
CCK-81	Nilotinib	0.989498	0.8113512396812439
HeLa	Navitoclax	0.969131	0.8741864562034607
TOV-21G	Osimertinib	0.9364959999999999	0.8798760771751404
BE-13	Trametinib	0.9690270000000001	0.6706683039665222
D-392MG	Dabrafenib	0.9842139999999999	0.954840362071991
A3-KAW	Crizotinib	0.9540209999999999	0.8365370631217957
NCI-H522	Dabrafenib	0.960764	0.947853982448578
NCI-H441	Erlotinib	0.889948	0.9281131625175476
U-266	Nilotinib	0.979807	0.9180285334587096
CCRF-CEM	Dabrafenib	0.980297	0.8733860850334167
NH-12	Crizotinib	0.9888040000000001	0.8711263537406921
NCI-H513	Osimertinib	0.8616590000000001	0.9233433604240416
EGI-1	Dabrafenib	0.9808520000000001	0.950295627117157
NB14	Ruxolitinib	0.9616309999999999	0.9517301917076112
H-EMC-SS	Osimertinib	0.916924	0.939020335674286
NCI-H1993	MK-1775	0.705743	0.7509111762046814
IGR-1	Afatinib	0.912906	0.906676948070526
DMS-79	Crizotinib	0.998704	1.035959005355835
RH-1	Nilotinib	0.9336610000000001	0.8843795657157898
NCI-H1755	Trametinib	0.779704	0.8183481097221375
KM-H2	Trametinib	0.981881	0.8645197749137878
EMC-BAC-2	Nilotinib	0.987346	0.859228789806366
K-562	Vorinostat	0.734888	0.7406529784202576
KYSE-520	Lapatinib	0.732694	0.8858653903007507
YH-13	Staurosporine	0.08154199999999999	0.3399974703788757
AM-38	Leflunomide	0.886065	0.882785975933075
MEG-01	Linsitinib	0.986451	0.7815191149711609
SKN	Nilotinib	0.965884	0.9178599715232848
GI-1	Vorinostat	0.812769	0.7092873454093933
SIMA	Osimertinib	0.927292	0.9056925177574158
MG-63	Crizotinib	0.976935	0.8717986941337585
EN	Ruxolitinib	0.9580120000000001	0.9500357508659364
JIMT-1	Vinblastine	0.630638	0.8603305220603943
HOP-62	Leflunomide	0.940567	0.8831896185874939
MOLP-8	Navitoclax	0.814695	0.8466050028800964
COLO-320-HSR	Daporinad	0.314538	0.6810469031333923
SW837	Vorinostat	0.723208	0.8203334212303162
NCI-H1435	Palbociclib	0.9866370000000001	0.9634818434715272
SCC-4	Sorafenib	0.91196	0.9429773688316344
KYSE-50	Dabrafenib	0.973159	0.9207133650779724
SW620	Tamoxifen	0.9421459999999999	0.9397754073143004
A549	Navitoclax	0.840616	0.7656986117362976
NCI-H441	Navitoclax	0.848625	0.8934032320976257
RT4	Navitoclax	0.8050649999999999	0.8558709025382996
SW1088	Nilotinib	0.9850110000000001	0.8878659605979919
SK-N-SH	Erlotinib	0.970082	0.9128767848014832
ESO51	Ruxolitinib	0.9256629999999999	0.9260074496269226
LB771-HNC	Vinblastine	0.849029	0.8096117377281189
L-540	Tamoxifen	0.9617370000000001	0.9711961150169371
D-392MG	Erlotinib	0.981024	0.9510976672172546
NB7	Tamoxifen	0.949859	0.9914743304252625
CAL-51	Ulixertinib	0.9026485000000001	0.8751842379570007
Becker	Staurosporine	0.428048	0.26854246854782104
SK-N-AS	Nilotinib	0.9760719999999999	0.8682474493980408
HuP-T3	MK-1775	0.70581	0.8395916819572449
NCI-H513	Vinblastine	0.970043	0.8640672564506531
NCI-H1092	Sorafenib	0.8793549999999999	0.9657294154167176
DEL	Dasatinib	0.969822	0.8573092818260193
NCI-H28	Dabrafenib	0.827947	0.884321391582489
NCI-H1155	Lapatinib	0.97019	0.9104337096214294
NCI-H1048	Crizotinib	0.9918170000000001	0.963110625743866
SW620	Vorinostat	0.728989	0.7685524821281433
MDA-MB-453	Vinblastine	0.743847	0.7643434405326843
UACC-62	Osimertinib	0.9700610000000001	0.91148179769516
NCI-H1792	Trametinib	0.6275069999999999	0.8471910357475281
TGBC11TKB	Leflunomide	0.863958	0.8801776766777039
SK-CO-1	Staurosporine	0.170704	0.5678817629814148
TCCSUP	Sorafenib	0.922687	0.9643589854240416
CADO-ES1	Nilotinib	0.988044	0.9143568873405457
KARPAS-1106P	Trametinib	0.961672	0.8070151209831238
BC-1	Sorafenib	0.841567	0.8709248900413513
KY821	Staurosporine	0.24328899999999998	0.1961502581834793
DOK	Sorafenib	0.9546600000000001	0.7750503420829773
HT-1376	Vorinostat	0.8483	0.8193153738975525
DAN-G	Lapatinib	0.888769	0.8834413886070251
WSU-NHL	Vorinostat	0.628556	0.6413158774375916
MN-60	Vinblastine	0.757618	0.8099898695945741
T84	Lapatinib	0.842951	0.8983687758445741
NB14	Vinblastine	0.456884	0.7954356074333191
KYSE-180	Sorafenib	0.8910600000000001	0.9500305056571959
ESO51	Trametinib	0.47638800000000003	0.8476178050041199
SCC-4	Leflunomide	0.919475	0.9084655642509459
NCI-H520	Linsitinib	0.982935	0.9124326109886168
HCC1954	Vinblastine	0.8231510000000001	0.876027524471283
SU-DHL-10	Dabrafenib	0.979907	0.8938438296318054
KP-4	Sorafenib	0.8812959999999999	0.9152275919914246
NCI-H1417	Navitoclax	0.37706	0.6342002749443054
EW-11	Palbociclib	0.9192309999999999	0.9308115839958192
IST-MES1	Crizotinib	0.9769100000000001	0.9348613619804382
OCI-AML2	Sorafenib	0.767716	0.8235132098197937
PEO1	Vinblastine	0.797521	0.8398875594139099
MDST8	Dasatinib	0.9703280000000001	0.8513154387474059
SK-N-AS	Ruxolitinib	0.940752	0.9178227782249452
MDA-MB-415	Leflunomide	0.895338	0.9023568034172058
JHH-1	Osimertinib	0.941319	0.9125556349754332
KP-1N	Vorinostat	0.868239	0.8402616381645203
SAT	Ulixertinib	0.9187825	0.8657559752464294
EB-3	Linsitinib	0.941627	0.8853570818901062
KYSE-270	Palbociclib	0.984087	0.9180697798728944
NCI-H2170	Navitoclax	0.612168	0.7564689517021179
NCI-H2009	Dasatinib	0.791788	0.9173735976219176
KU-19-19	Osimertinib	0.987843	0.8367580771446228
MN-60	Trametinib	0.983052	0.8523945212364197
MEL-JUSO	Afatinib	0.949943	0.912122905254364
GAK	Afatinib	0.90059	0.9351446032524108
A2058	Erlotinib	0.9709780000000001	0.9032880663871764
TK	Crizotinib	0.991157	0.910493552684784
OPM-2	Lapatinib	0.9408799999999999	0.928316295146942
OVMIU	Vorinostat	0.815801	0.7398914694786072
OAW-42	Nilotinib	0.9859209999999999	0.926241099834442
RKN	Vorinostat	0.883418	0.8271867632865906
MCF7	Sorafenib	0.804972	0.9350847601890564
SNU-1	Vinblastine	0.939745	0.8253938555717468
GCIY	Afatinib	0.7641680000000001	0.8880226016044617
VM-CUB-1	Afatinib	0.938161	0.9083744883537292
KARPAS-299	MK-1775	0.463305	0.7690617442131042
HCC1419	Palbociclib	0.975936	0.9700390696525574
TT2609-C02	Palbociclib	0.960565	0.9435967803001404
SW620	Ruxolitinib	0.977988	0.9341675639152528
EW-11	Ulixertinib	0.91655	0.9114755988121032
BICR10	Ruxolitinib	0.9780270000000001	0.9312965273857116
SISO	Crizotinib	0.982884	0.942511022090912
NOMO-1	Tamoxifen	0.956664	0.9461905360221864
BT-474	Tamoxifen	0.964838	0.9246856570243835
FADU	Leflunomide	0.9205030000000001	0.8646561503410339
MIA-PaCa-2	Dasatinib	0.9899399999999999	0.9290406107902528
647-V	Palbociclib	0.984934	0.9494842886924744
DAN-G	Ulixertinib	0.9180545	0.8883249163627625
MFE-280	Staurosporine	0.477249	0.4556600451469421
PL18	Nilotinib	0.9827450000000001	0.8991050124168396
SK-GT-2	Sorafenib	0.893336	0.7492324709892273
NCI-H211	Linsitinib	0.894807	0.8183171153068542
NCI-H720	Dasatinib	0.9794799999999999	0.9589852690696716
J82	Dabrafenib	0.9814200000000001	0.958363950252533
NCC010	Crizotinib	0.9934059999999999	0.9610597491264344
BT-483	Gefitinib	0.9705590000000001	0.9471814036369324
HCC1428	Linsitinib	0.9697979999999999	0.9077908396720886
G-292-Clone-A141B1	Osimertinib	0.931474	0.9296514391899108
U-87-MG	Dasatinib	0.98615	0.9432761073112488
NCI-H2085	Erlotinib	0.979549	0.9018687605857848
Hs-746T	Gefitinib	0.9645959999999999	0.8743156790733337
TGBC11TKB	Gefitinib	0.9688260000000001	0.910399854183197
KARPAS-45	Crizotinib	0.9092450000000001	0.8647410273551941
EW-16	Ruxolitinib	0.9786590000000001	0.9413992762565612
JSC-1	Erlotinib	0.9354790000000001	0.8692263960838318
HCC1143	Palbociclib	0.9677020000000001	0.9081405997276306
huH-1	Tamoxifen	0.94229	0.931480586528778
HARA	Vinblastine	0.472008	0.7122735381126404
RD	Navitoclax	0.74019	0.8700711131095886
J82	Dasatinib	0.971148	0.9495262503623962
HSC-39	Staurosporine	0.18053699999999998	0.3354372382164001
ME-1	Daporinad	0.659301	0.8002685904502869
NCI-H2342	Lapatinib	0.9627709999999999	0.956060826778412
NB13	Staurosporine	0.36212	0.39790982007980347
CHP-134	Vinblastine	0.479174	0.8130907416343689
NKM-1	Nilotinib	0.916673	0.732334315776825
DG-75	Gefitinib	0.9861719999999999	0.8978647589683533
RCC-JW	Crizotinib	0.9871139999999999	0.8889901041984558
SU-DHL-8	Osimertinib	0.989943	0.89791339635849
NCI-H841	Leflunomide	0.873352	0.8841931223869324
SK-N-AS	Erlotinib	0.9762649999999999	0.8777772784233093
RL95-2	Navitoclax	0.792848	0.8362104296684265
A427	Leflunomide	0.8675360000000001	0.9354650378227234
MDA-MB-453	Erlotinib	0.9667370000000001	0.8533160090446472
EW-3	MK-1775	0.7900520000000001	0.6863471865653992
SW48	Palbociclib	0.8217049999999999	0.8180438876152039
SW872	Trametinib	0.9126049999999999	0.8871676325798035
HPAF-II	Staurosporine	0.637193	0.5535852313041687
HCC-44	Staurosporine	0.155613	0.3228670954704285
K5	MK-1775	0.8293959999999999	0.7616059184074402
SNU-423	Gefitinib	0.982934	0.9531173110008241
BC-1	Lapatinib	0.8774719999999999	0.8447882533073425
SN12C	Gefitinib	0.977619	0.9389225840568542
PWR-1E	Vinblastine	0.606464	0.8565213084220886
EFO-21	Gefitinib	0.946533	0.902622640132904
CFPAC-1	Palbociclib	0.937591	0.9179100394248962
TE-4	Osimertinib	0.726005	0.862156093120575
23132-87	Vinblastine	0.618546	0.7795459628105164
TGW	Afatinib	0.900597	0.8544453978538513
G-361	Palbociclib	0.90302	0.8580204844474792
OV-56	Staurosporine	0.465028	0.4899877905845642
NCI-H1563	Afatinib	0.8315229999999999	0.9387297034263612
ME-1	Vorinostat	0.7481140000000001	0.7869226336479187
NCI-H650	Crizotinib	0.9829979999999999	0.9518434405326844
8305C	Gefitinib	0.9707790000000001	0.8806001543998718
BE2-M17	Vorinostat	0.700471	0.7664162516593933
SK-LU-1	Ulixertinib	0.9222765	0.9346734881401062
CHP-212	Afatinib	0.840341	0.8130125403404236
NCI-H441	Tamoxifen	0.9449040000000001	0.9519678950309752
MDA-MB-361	Crizotinib	0.939199	0.9169735312461852
NB14	Vorinostat	0.6457930000000001	0.7758118510246277
NCI-H2810	Leflunomide	0.940077	0.9001793265342712
HT-3	Dasatinib	0.95196	0.9496609568595886
UACC-257	Trametinib	0.514839	0.9059218764305116
NCI-H1876	Ulixertinib	0.9325530000000001	0.904068410396576
OCUB-M	Gefitinib	0.9869399999999999	0.8950633406639099
SNU-C2B	Daporinad	0.827528	0.7804045081138611
LB831-BLC	Ruxolitinib	0.973851	0.9700376391410828
ME-1	Afatinib	0.843908	0.9104089140892028
NCI-H508	Afatinib	0.318892	0.8193959593772888
H-EMC-SS	Erlotinib	0.975483	0.939020335674286
NCI-H1355	Leflunomide	0.821291	0.903664529323578
CA46	Tamoxifen	0.927348	0.9674555659294128
HOP-62	Vorinostat	0.8374659999999999	0.8019134402275085
NCI-H2795	Lapatinib	0.846051	0.8647333979606628
JHH-6	Staurosporine	0.330606	0.461620032787323
MDA-MB-157	Crizotinib	0.9629260000000001	0.9232050776481628
C32	Tamoxifen	0.96439	0.9092099070549012
RH-41	Staurosporine	0.264817	0.3535096049308777
KYSE-270	Dasatinib	0.6430140000000001	0.8983613848686218
GAMG	Vinblastine	0.643638	0.8535148501396179
KYSE-220	Gefitinib	0.915486	0.8720728754997253
Daoy	Ruxolitinib	0.9811270000000001	0.9965631365776062
SK-MM-2	Daporinad	0.686493	0.9000462889671326
NCI-H2373	MK-1775	0.8149810000000001	0.8188590407371521
PFSK-1	Osimertinib	0.954614	0.9125131964683532
769-P	Vinblastine	0.703334	0.7866644263267517
BV-173	Erlotinib	0.964692	0.7492093443870544
ES1	Sorafenib	0.8596090000000001	0.8161670565605164
NB13	Vinblastine	0.478671	0.8028809428215027
CA46	Crizotinib	0.988218	0.9104759097099304
COLO-320-HSR	Osimertinib	0.881959	0.8850278258323669
NCI-H1993	Daporinad	0.919074	0.7673601508140564
RKN	Lapatinib	0.9754079999999999	0.9278287291526794
KP-4	Afatinib	0.891752	0.9047924876213074
NCI-H226	Crizotinib	0.9628530000000001	0.9176656603813172
SW1710	Osimertinib	0.9744659999999999	0.8966981768608093
DBTRG-05MG	Nilotinib	0.9700549999999999	0.906310498714447
HCC1187	Gefitinib	0.9860770000000001	0.9692842364311218
CAL-72	Trametinib	0.87035	0.8615550398826599
SK-MEL-1	Sorafenib	0.826779	0.9232119917869568
NCI-H2722	Afatinib	0.9177270000000001	0.914855420589447
NCI-H2342	Afatinib	0.873656	0.956060826778412
G-292-Clone-A141B1	Tamoxifen	0.8997459999999999	0.9436246752738952
8-MG-BA	Erlotinib	0.9747459999999999	0.9084770083427428
SW1573	Nilotinib	0.984651	0.9265779852867126
CAPAN-1	MK-1775	0.667501	0.8232058882713318
BE-13	Osimertinib	0.949421	0.8049091696739197
CAL-72	MK-1775	0.642183	0.8007974028587341
Calu-6	Dabrafenib	0.8972979999999999	0.8728794455528259
TT2609-C02	Staurosporine	0.452845	0.4098207354545593
AMO-1	Osimertinib	0.955292	0.8249978423118591
COLO-680N	MK-1775	0.917266	0.89858478307724
NCI-H650	Staurosporine	0.295745	0.4906708598136902
OAW-42	Ruxolitinib	0.9735440000000001	0.977153480052948
HC-1	Tamoxifen	0.9317280000000001	0.9581546187400818
MOLT-16	Ulixertinib	0.9666555	0.907721221446991
BL-41	Dabrafenib	0.981844	0.9118182063102722
SW620	Dasatinib	0.962009	0.8894385695457458
BE2-M17	Leflunomide	0.893813	0.8554436564445496
RH-41	Osimertinib	0.953348	0.8919574618339539
PANC-04-03	Ulixertinib	0.8565434999999999	0.9062554240226746
KYSE-180	Staurosporine	0.349132	0.4749485850334168
L-540	Lapatinib	0.91038	0.9036964774131776
IGR-37	Erlotinib	0.97972	0.8381451964378357
MIA-PaCa-2	Navitoclax	0.8753549999999999	0.8646628260612488
MKN1	Vinblastine	0.846096	0.8368088603019714
WM278	Erlotinib	0.9492229999999999	0.8885173201560974
HuO9	Vinblastine	0.6914399999999999	0.7203134894371033
A101D	Vorinostat	0.803421	0.7274236083030701
NCI-H1581	Gefitinib	0.981741	0.8839418292045593
CL-11	Ruxolitinib	0.9534790000000001	0.8856891989707947
U-698-M	Ruxolitinib	0.9724139999999999	0.873762309551239
NCI-H596	Dabrafenib	0.980282	0.944067656993866
NB(TU)1-10	Afatinib	0.8203590000000001	0.8147234320640564
TK10	Nilotinib	0.979024	0.8914844393730164
IST-SL2	Leflunomide	0.8736729999999999	0.8697509169578552
ME-180	Afatinib	0.73969	0.8905031085014343
KARPAS-1106P	Linsitinib	0.9597709999999999	0.8966824412345886
TK10	Gefitinib	0.939824	0.8997086882591248
NCI-H2369	Sorafenib	0.844374	0.9512543082237244
KYM-1	Vorinostat	0.727291	0.7321657538414001
SW872	Sorafenib	0.901409	0.9301063418388368
LN-18	Palbociclib	0.9670979999999999	0.9210388064384459
SK-N-SH	MK-1775	0.7350479999999999	0.8001393675804138
MFH-ino	Linsitinib	0.926175	0.928161084651947
HO-1-u-1	Sorafenib	0.85803	0.8385712504386902
SNU-387	Tamoxifen	0.9318219999999999	0.9595426917076112
EMC-BAC-2	Gefitinib	0.941958	0.8708407282829285
HCC1599	Sorafenib	0.866066	0.8624288439750671
NCI-H1694	Crizotinib	0.978017	0.937499225139618
KMOE-2	MK-1775	0.551897	0.6638919711112976
CESS	Linsitinib	0.9526870000000001	0.8588411211967468
FU-OV-1	Afatinib	0.841717	0.9224497675895692
NCI-H1355	Ruxolitinib	0.9092709999999999	0.9672359824180604
CAPAN-2	Ruxolitinib	0.937898	0.9057323336601256
OE21	Nilotinib	0.988137	0.8652254939079285
EGI-1	Erlotinib	0.9614950000000001	0.9447867274284364
ME-1	Dabrafenib	0.9519780000000001	0.9262654185295104
SK-LU-1	Ruxolitinib	0.9722729999999999	0.9578601717948914
CHP-212	Ruxolitinib	0.969781	0.8578581213951111
CHP-212	Navitoclax	0.790354	0.6884781718254089
GCIY	Erlotinib	0.928409	0.8929678797721863
SNU-C1	Sorafenib	0.9354889999999999	0.9354187846183776
NCI-H747	Vinblastine	0.9010309999999999	0.7657510638237
TC-YIK	Tamoxifen	0.8715629999999999	0.9114829897880554
NCI-H1299	Staurosporine	0.32156	0.4678160548210144
NCI-H64	Trametinib	0.966751	0.77077716588974
CL-40	Trametinib	0.5053449999999999	0.8509795069694519
MOLT-4	Gefitinib	0.993168	0.9124147295951844
KS-1	Osimertinib	0.970225	0.9510537981987
LC4-1	Ulixertinib	0.9368280000000001	0.8187214732170105
SNU-16	Gefitinib	0.9861280000000001	0.8510550856590271
COLO-678	Lapatinib	0.9111090000000001	0.9297866225242616
HT55	Vinblastine	0.7798189999999999	0.7644504904747009
PA-TU-8902	Tamoxifen	0.919105	0.941823184490204
KARPAS-422	Lapatinib	0.8532370000000001	0.8948714137077332
KELLY	Vorinostat	0.701781	0.6239694952964783
LOUCY	Ulixertinib	0.7916565	0.8541190028190613
MDA-MB-415	Crizotinib	0.978223	0.9275233149528505
CML-T1	Vinblastine	0.39823400000000003	0.6122919917106628
KM12	Erlotinib	0.946749	0.8657686114311218
NCI-H2170	Lapatinib	0.535338	0.8374893069267273
KYSE-150	Afatinib	0.744529	0.9024743437767028
NCI-N87	MK-1775	0.724571	0.78652423620224
SK-UT-1	Staurosporine	0.447457	0.314034640789032
KARPAS-422	Daporinad	0.502057	0.7284132838249207
SNU-C2B	Navitoclax	0.935933	0.8293868899345398
SW872	Palbociclib	0.9783360000000001	0.939280927181244
SCC-3	Dabrafenib	0.99193	0.9448241591453552
CHP-212	Tamoxifen	0.936733	0.8620864748954773
SW1463	Osimertinib	0.9111299999999999	0.8763722777366638
MHH-PREB-1	MK-1775	0.60442	0.7936813235282898
MDA-MB-231	Leflunomide	0.9114329999999999	0.8585521578788757
MFE-296	Vorinostat	0.9087700000000001	0.8559154868125916
G-292-Clone-A141B1	Ruxolitinib	0.9542299999999999	0.9457368254661559
HMV-II	Ulixertinib	0.7164634999999999	0.8435046076774597
HCC1954	Crizotinib	0.9561719999999999	0.9403783679008484
A2058	Palbociclib	0.983541	0.9195606112480164
GA-10	Dabrafenib	0.8964340000000001	0.8796467185020447
NCI-H1651	Vorinostat	0.762683	0.8514239192008972
MLMA	Osimertinib	0.927256	0.9055549502372742
CL-11	Gefitinib	0.966506	0.8482562899589539
MSTO-211H	Ulixertinib	0.8945930000000001	0.9199272990226746
OVISE	Tamoxifen	0.975984	0.9469017386436462
SKN	Vinblastine	0.6996760000000001	0.8262800574302673
CAPAN-1	Ulixertinib	0.8503360000000001	0.8977825045585632
WM35	Linsitinib	0.9098229999999999	0.7904910445213318
KGN	Dabrafenib	0.942061	0.90261310338974
SK-MM-2	Afatinib	0.953126	0.9580397009849548
IHH-4	Nilotinib	0.991157	0.8715621829032898
MKN45	Palbociclib	0.897978	0.8919689059257507
AGS	Vinblastine	0.5545	0.7363285422325134
HCT-116	Dabrafenib	0.904492	0.8906876444816589
MEL-JUSO	Navitoclax	0.9168780000000001	0.8606757521629333
RPMI-6666	Dasatinib	0.6598430000000001	0.8877179026603699
KARPAS-299	Trametinib	0.9535170000000001	0.8463537096977234
LB831-BLC	Lapatinib	0.970878	0.9293684363365172
HuP-T4	Lapatinib	0.957701	0.9316291213035583
RPMI-8226	Ulixertinib	0.9303965	0.8855783343315125
HCC1187	Ribociclib	0.9839950000000001	0.9806327223777772
RF-48	MK-1775	0.710752	0.7970632910728455
PF-382	Ruxolitinib	0.977959	0.9507595896720886
LN-405	Crizotinib	0.9916	0.9652888178825378
AGS	Dasatinib	0.7875909999999999	0.8805715441703796
FADU	Palbociclib	0.932901	0.9084503054618835
NCI-H1355	Daporinad	0.681005	0.8366331458091736
IA-LM	Linsitinib	0.9698700000000001	0.9676763415336608
EB2	Vinblastine	0.626204	0.7873055338859558
COLO-824	Dasatinib	0.987532	0.8899409174919128
NCI-H1155	Ruxolitinib	0.9773059999999999	0.958939254283905
OVK-18	Ruxolitinib	0.9468260000000001	1.0035157203674316
SW872	Gefitinib	0.9775870000000001	0.9270808100700378
HLE	Trametinib	0.9491350000000001	0.8362621665000916
EB2	Tamoxifen	0.91761	0.9567171931266784
DBTRG-05MG	Navitoclax	0.695592	0.8583757281303406
KARPAS-620	Dabrafenib	0.9869610000000001	0.9093124270439148
NCI-H1563	Palbociclib	0.978025	0.956298291683197
K-562	Trametinib	0.885542	0.7857007384300232
NAMALWA	Lapatinib	0.9338209999999999	0.8844327330589294
LCLC-97TM1	Vorinostat	0.844115	0.8349725604057312
CL-40	Ulixertinib	0.813604	0.8894979357719421
Daoy	Linsitinib	0.97088	0.9185556769371032
NCI-H446	Osimertinib	0.9648639999999999	0.8710862994194031
ZR-75-30	MK-1775	0.95395	0.8686313033103943
KELLY	Dasatinib	0.9838879999999999	0.8688785433769226
NALM-6	MK-1775	0.541994	0.6170617938041687
EPLC-272H	Gefitinib	0.901954	0.8692967295646667
IGR-1	Vorinostat	0.736221	0.8256196379661559
SW900	Nilotinib	0.9811770000000001	0.8881449103355408
PC-3	Lapatinib	0.946364	0.9386407732963562
RH-41	Nilotinib	0.957564	0.8781606554985046
JJN-3	MK-1775	0.679056	0.7118391394615173
SU-DHL-8	Crizotinib	0.994217	0.8988634943962097
KP-N-YN	Sorafenib	0.897633	0.9393162131309508
G-401	Vinblastine	0.473521	0.713542640209198
SF268	Osimertinib	0.9757889999999999	0.9370302557945251
SLVL	Lapatinib	0.991057	0.8952400088310242
KYSE-520	Trametinib	0.7948430000000001	0.8570169806480408
SF539	Sorafenib	0.9342719999999999	0.8967096209526062
NCI-H1792	Ruxolitinib	0.97246	0.936888873577118
REH	Nilotinib	0.9793149999999999	0.9272672533988952
IMR-5	Lapatinib	0.92989	0.8933340907096863
TUR	Staurosporine	0.262815	0.2836400866508484
NCI-H82	Ulixertinib	0.9766145	0.9130870699882508
A375	Dasatinib	0.9825459999999999	0.7989184260368347
JVM-2	Dasatinib	0.7001729999999999	0.8024279475212097
SUP-HD1	Tamoxifen	0.932786	0.8946551680564879
NOMO-1	Daporinad	0.24380100000000002	0.6808611750602722
NCI-H847	Staurosporine	0.222431	0.2238151580095291
SNU-C1	Navitoclax	0.811168	0.8657564520835876
A704	Ulixertinib	0.9800095	0.8649651408195496
U-2-OS	MK-1775	0.7068770000000001	0.8673219084739685
L-540	MK-1775	0.486757	0.7091435790061951
HT-3	Sorafenib	0.8914639999999999	0.9558197855949402
RPMI-6666	Erlotinib	0.967041	0.8936554789543152
EW-24	Staurosporine	0.579228	0.4167811274528504
NUGC-4	Afatinib	0.7334350000000001	0.9113413691520692
A2058	Navitoclax	0.8767520000000001	0.8129107356071472
MRK-nu-1	Trametinib	0.9915139999999999	0.8689929842948914
HCT-116	Sorafenib	0.890515	0.8884620070457458
NCI-H1869	Osimertinib	0.8470559999999999	0.8981842398643494
DMS-273	MK-1775	0.695494	0.8005864024162292
MEG-01	Palbociclib	0.9716870000000001	0.800510585308075
EN	Ulixertinib	0.8331075000000001	0.918522298336029
L-540	Daporinad	0.7014199999999999	0.7270211577415466
HT-3	Vinblastine	0.975598	0.8647739291191101
MOLP-8	Lapatinib	0.91058	0.9080423712730408
IM-9	Navitoclax	0.832823	0.654674232006073
SK-MEL-5	Afatinib	0.94316	0.8787738680839539
SUP-B15	Nilotinib	0.802532	0.890450656414032
HCC1569	MK-1775	0.8327389999999999	0.7862872481346129
BFTC-905	Lapatinib	0.845304	0.8537225127220154
HCT-116	Daporinad	0.4600770000000001	0.7833539843559265
DEL	Sorafenib	0.8405540000000001	0.8741595149040222
KARPAS-620	Daporinad	0.661867	0.6557723879814148
SW1116	Sorafenib	0.940693	0.917972981929779
ALL-SIL	Crizotinib	0.869301	0.7626280188560486
HuH-7	Erlotinib	0.969174	0.9638237357139589
LB996-RCC	Osimertinib	0.8240540000000001	0.8545045256614685
JiyoyeP-2003	Lapatinib	0.863284	0.8683847784996033
HGC-27	Staurosporine	0.22911700000000002	0.29967039823532104
JHH-6	Vinblastine	0.794014	0.8530074954032898
LU-165	Vinblastine	0.8680040000000001	0.8635522723197937
H9	Sorafenib	0.904992	0.8964123129844666
KYSE-50	Tamoxifen	0.9470790000000001	0.9560829997062684
769-P	Lapatinib	0.748979	0.8808371424674988
IM-9	Ulixertinib	0.6491214999999999	0.85875004529953
Mewo	Dabrafenib	0.981192	0.9184805750846864
OVK-18	Leflunomide	0.869132	0.938149631023407
UACC-893	Crizotinib	0.984353	0.9070207476615906
SUP-B15	Dasatinib	0.426939	0.9032337069511414
MM1S	Linsitinib	0.606753	0.9024540781974792
ES7	Ruxolitinib	0.9869110000000001	0.9595457911491394
OVKATE	Trametinib	0.899891	0.872431218624115
DOK	Linsitinib	0.806376	0.7636749148368835
HT55	Sorafenib	0.8712059999999999	0.8585452437400818
HSC-39	Dabrafenib	0.9258860000000001	0.7777459025382996
NCI-H1651	Erlotinib	0.964017	0.9445564150810242
SHP-77	MK-1775	0.662027	0.6933140158653259
DAN-G	Dasatinib	0.823886	0.8908519148826599
LU-139	Linsitinib	0.9735520000000001	0.925027310848236
NCC010	Leflunomide	0.9057350000000001	0.9384781718254088
KYSE-180	Crizotinib	0.989928	0.9469062685966492
MFE-296	Vinblastine	0.777035	0.8733264803886414
DU-145	Lapatinib	0.9865659999999999	0.9377946257591248
DB	Navitoclax	0.5619270000000001	0.6809250712394714
TE-4	Dasatinib	0.9809379999999999	0.8596085906028748
NB69	Gefitinib	0.909884	0.7843033671379089
SK-LU-1	MK-1775	0.788117	0.8751487135887146
BT-483	Erlotinib	0.9570629999999999	0.9471814036369324
TT2609-C02	Leflunomide	0.835376	0.9075421690940856
COLO-792	MK-1775	0.866467	0.7756590247154236
OVCAR-3	Vorinostat	0.8687459999999999	0.8162745833396912
LB831-BLC	Vinblastine	0.848433	0.8529874682426453
FADU	Navitoclax	0.85751	0.8115250468254089
HC-1	Vorinostat	0.719605	0.7338315844535828
SLVL	Trametinib	0.929675	0.7752763628959656
ME-1	Tamoxifen	0.957118	0.9811891913414
RPMI-8866	Palbociclib	0.896115	0.9242743849754332
OE33	MK-1775	0.664723	0.8034481406211853
PA-TU-8902	Osimertinib	0.935683	0.9103245139122008
RL95-2	Sorafenib	0.8554129999999999	0.906977117061615
HCC202	Staurosporine	0.49142600000000003	0.5106698870658875
COR-L88	Staurosporine	0.5964619999999999	0.3649837374687195
RPMI-7951	Afatinib	0.8944219999999999	0.8905119299888611
RPMI-6666	Palbociclib	0.8579950000000001	0.913879096508026
IMR-5	Erlotinib	0.979466	0.9010414481163024
SKG-IIIa	Sorafenib	0.9101940000000001	0.8979429602622986
NCI-H2029	Linsitinib	0.9612809999999999	0.9547409415245056
SCC-3	Crizotinib	0.792495	0.9380914568901062
KYSE-140	Trametinib	0.903967	0.8498684763908386
TCCSUP	Leflunomide	0.9213530000000001	0.9397947192192078
SK-MEL-24	Afatinib	0.913481	0.9275528788566588
KMS-12-BM	Tamoxifen	0.9095540000000001	0.9586307406425476
JHH-6	Crizotinib	0.982562	0.9381884932518004
JVM-2	Lapatinib	0.8680059999999999	0.8005027174949646
HCC1806	Osimertinib	0.893812	0.8961085677146912
WM278	Tamoxifen	0.9376200000000001	0.9263729453086852
U251	Nilotinib	0.986115	0.9336399435997008
HH	Lapatinib	0.940556	0.9158381819725036
NCI-N87	Afatinib	0.22862	0.8593694567680359
TT2609-C02	Gefitinib	0.969902	0.9293665289878844
DBTRG-05MG	Ulixertinib	0.8409545	0.912923276424408
WM1552C	Lapatinib	0.945959	0.913153111934662
769-P	Sorafenib	0.8611340000000001	0.8938857913017273
SKM-1	Linsitinib	0.8884790000000001	0.9524266123771667
786-0	Navitoclax	0.801988	0.8026887774467468
NCI-H720	Trametinib	0.989475	0.9075772166252136
LCLC-103H	Nilotinib	0.983039	0.928236186504364
TE-5	Erlotinib	0.9645219999999999	0.9295966029167176
HCC2218	Trametinib	0.971834	0.8116523623466492
HSC-4	Trametinib	0.933316	0.8822478652000427
ZR-75-30	Crizotinib	0.961549	0.9239975810050964
H9	Trametinib	0.625495	0.8284661173820496
SK-UT-1	Lapatinib	0.942476	0.9252867102622986
PFSK-1	Afatinib	0.849051	0.905620276927948
Daudi	Leflunomide	0.822406	0.9378418326377868
OCUM-1	Crizotinib	0.9838100000000001	0.8583685755729675
COR-L23	Vorinostat	0.693693	0.7962345480918884
MOLM-13	Sorafenib	0.028902999999999998	0.7913059592247009
OCI-AML5	MK-1775	0.588988	0.603465735912323
HCC2157	Vinblastine	0.710026	0.7900320887565613
MDA-MB-157	Staurosporine	0.419259	0.38563793897628784
KYSE-70	Lapatinib	0.8622190000000001	0.9358894228935242
SK-ES-1	Lapatinib	0.895595	0.8584246039390564
NCI-H2228	Osimertinib	0.952997	0.9167527556419371
NCI-H727	Vinblastine	0.9237639999999999	0.8052660822868347
HAL-01	Dasatinib	0.9489360000000001	0.8446366190910339
NCI-H841	MK-1775	0.697717	0.7867466807365417
SNG-M	Leflunomide	0.9754309999999999	0.8587202429771423
NCI-H250	Afatinib	0.940583	0.9527296423912048
HCT-15	Gefitinib	0.9816309999999999	0.8815621733665466
NCI-H2085	Leflunomide	0.88523	0.8842889666557312
CL-40	Tamoxifen	0.910998	0.9237331748008728
BT-20	Leflunomide	0.8952399999999999	0.9414395689964294
HuP-T4	Leflunomide	0.887437	0.9125394225120544
UACC-893	Palbociclib	0.966303	0.9206299185752868
SW1573	Lapatinib	0.9775389999999999	0.9293600916862488
HuO9	Crizotinib	0.968623	0.9021140933036804
NCI-H2591	Staurosporine	0.7425189999999999	0.6493658423423767
IM-95	Crizotinib	0.846131	0.929546058177948
MEL-JUSO	Ruxolitinib	0.973563	0.9531118273735046
ME-1	MK-1775	0.711491	0.7889272570610046
MFM-223	Staurosporine	0.41750699999999996	0.3550149798393249
SW620	Trametinib	0.574198	0.8289665579795837
MDA-MB-157	Tamoxifen	0.9750969999999999	0.9692899584770204
NCI-H526	Nilotinib	0.981383	0.8794257044792175
FADU	Afatinib	0.62735	0.8843943476676941
IM-9	Lapatinib	0.815507	0.8494202494621277
OACM5-1	Sorafenib	0.860944	0.8868300318717957
HCC1428	Dasatinib	0.961467	0.9087571501731871
NEC8	Staurosporine	0.4944939999999999	0.5670363306999207
NCI-H82	Erlotinib	0.965354	0.915771186351776
DG-75	Afatinib	0.768918	0.8901864886283875
NALM-6	Afatinib	0.833584	0.8611363768577576
LS-513	Navitoclax	0.875812	0.7493221163749695
HO-1-N-1	Staurosporine	0.155345	0.3974003195762634
KNS-62	Dabrafenib	0.98766	0.946915566921234
ME-180	Linsitinib	0.983066	0.8937615752220154
NCI-H720	Navitoclax	0.392173	0.8867639899253845
HT-29	Nilotinib	0.961218	0.8003031611442566
KM12	Palbociclib	0.736322	0.8855752348899841
TE-9	Vorinostat	0.875342	0.8335246443748474
SK-MEL-24	Navitoclax	0.943535	0.8867101073265076
YAPC	Linsitinib	0.935759	0.9164018034934998
MSTO-211H	Gefitinib	0.899417	0.9223901629447936
COLO-668	Dabrafenib	0.9796950000000001	0.9210655093193054
697	Tamoxifen	0.9476120000000001	0.8768462538719177
MCF7	Nilotinib	0.876598	0.9232847094535828
MOG-G-CCM	Linsitinib	0.9710110000000001	0.9177531599998474
OV-56	MK-1775	0.87177	0.8657059073448181
LC4-1	Osimertinib	0.955865	0.8259426951408386
IGROV-1	Crizotinib	0.957874	0.8051263689994812
BICR78	Crizotinib	0.98801	0.8910862803459167
TGBC24TKB	Ruxolitinib	0.971507	0.9415413737297058
SK-GT-4	Palbociclib	0.943176	0.9082857966423036
NCI-H1623	MK-1775	0.764147	0.8327919840812683
LCLC-97TM1	Tamoxifen	0.979876	0.9861597418785096
RO82-W-1	Linsitinib	0.955909	0.9236022830009459
SW684	Sorafenib	0.9403610000000001	0.9631466269493104
Daoy	Afatinib	0.8839600000000001	0.9142209887504578
HuCCT1	Ruxolitinib	0.981361	0.931142270565033
DMS-273	Nilotinib	0.953551	0.9031900763511658
KMRC-1	Afatinib	0.8907309999999999	0.9223520159721376
HCC1937	Ulixertinib	0.9565785	0.9258381724357604
NAMALWA	Ruxolitinib	0.9817790000000001	0.9414607882499696
SW1710	Linsitinib	0.9615389999999999	0.8934642672538757
LK-2	Dabrafenib	0.9756610000000001	0.9262353777885436
DMS-53	Dasatinib	0.977139	0.9213194251060486
DMS-53	Sorafenib	0.789402	0.9267150759696959
MKN1	Navitoclax	0.806279	0.8515974879264832
HuO9	Afatinib	0.797002	0.8922194838523865
HuTu-80	Afatinib	0.8977569999999999	0.9652525782585144
NCI-H1876	Navitoclax	0.578979	0.8228618502616882
REH	Ruxolitinib	0.993836	0.9848682284355164
SK-N-FI	Afatinib	0.851765	0.8921210169792175
NCI-H345	Ruxolitinib	0.9643639999999999	1.0178360939025881
M059J	Dasatinib	0.782115	0.9440683722496032
BL-41	Daporinad	0.29725100000000004	0.7191426157951355
NOS-1	Erlotinib	0.9262290000000001	0.8938018679618835
RKN	Ulixertinib	0.89515	0.9302582144737244
L-540	Erlotinib	0.991667	0.9112126231193542
TGBC11TKB	Dabrafenib	0.9798620000000001	0.9192821383476256
NCI-H1048	Afatinib	0.899013	0.9548622965812684
SAS	Trametinib	0.6354420000000001	0.8047487139701843
LOUCY	Nilotinib	0.953053	0.8290700316429138
SW780	Trametinib	0.867612	0.9093047976493835
NCI-H1092	MK-1775	0.767543	0.8836745619773865
NCI-H2804	Ruxolitinib	0.970891	1.045405626296997
HEC-1	Ruxolitinib	0.983275	0.9949921965599059
ES4	Lapatinib	0.91811	0.934278666973114
MM1S	Ruxolitinib	0.987402	0.9844819903373718
NCI-H1793	Erlotinib	0.9384899999999999	0.9383532404899596
ARH-77	Sorafenib	0.8504120000000001	0.9043514132499696
RC-K8	MK-1775	0.612042	0.7969419360160828
HuO9	Nilotinib	0.943156	0.8818134665489197
ARH-77	Dasatinib	0.741045	0.8977021574974059
UM-UC-3	Afatinib	0.91663	0.9483415484428406
MDA-MB-231	Gefitinib	0.986935	0.8826319575309753
TE-4	Palbociclib	0.975616	0.8740565180778503
TK10	Afatinib	0.714046	0.8943004012107849
EVSA-T	Ribociclib	0.9813440000000001	0.9491049647331238
OACp4C	Afatinib	0.812653	0.8716134428977966
Mewo	Palbociclib	0.9259459999999999	0.9265324473381042
CS1	Lapatinib	0.818292	0.8736805319786072
RO82-W-1	Staurosporine	0.664045	0.5788037180900574
697	Dabrafenib	0.766059	0.8130132555961609
DOV13	Gefitinib	0.985289	0.8742346167564392
WM-115	Dabrafenib	0.763526	0.948441445827484
NCI-H841	Linsitinib	0.9480379999999999	0.9066385626792908
NCI-H2595	Palbociclib	0.979987	0.97626394033432
HSC-4	Staurosporine	0.42924799999999996	0.4919506907463074
SW1271	Tamoxifen	0.9678399999999999	0.958202302455902
U-266	Dabrafenib	0.803243	0.9377319216728209
RKO	Crizotinib	0.8759879999999999	0.8872382044792175
NCI-H1651	Sorafenib	0.933409	0.9483374953269958
IGROV-1	Lapatinib	0.7480640000000001	0.7980179190635681
SNU-175	Palbociclib	0.815037	0.9109453558921814
H9	Vinblastine	0.485605	0.7390286326408386
MKN1	Dabrafenib	0.962123	0.9107338786125184
HCC1419	Ulixertinib	0.9430059999999999	0.9545857310295104
ESS-1	Lapatinib	0.861176	0.9097530245780944
BT-474	Ulixertinib	0.9532775	0.8859886527061462
CAL-39	Ruxolitinib	0.981146	0.793674647808075
NCI-H2818	Sorafenib	0.934047	0.93455308675766
C3A	Ruxolitinib	0.9292290000000001	0.9629713892936708
NCI-H196	Dabrafenib	0.973513	0.9770895838737488
LC-1-sq	Vorinostat	0.808113	0.805675208568573
KE-37	Crizotinib	0.983857	0.857181966304779
SW756	Crizotinib	0.9875889999999999	0.9460682272911072
CL-40	Leflunomide	0.899151	0.8704873919487
SUP-M2	Sorafenib	0.805955	0.905254065990448
T-T	Erlotinib	0.839341	0.8322529196739197
BT-483	Vinblastine	0.9606879999999999	0.8869149088859558
NCI-H650	Osimertinib	0.984202	0.950631320476532
786-0	Linsitinib	0.9460299999999999	0.914590060710907
SW1463	Dabrafenib	0.9790469999999999	0.8836888670921326
CFPAC-1	Lapatinib	0.9015299999999999	0.8970915675163269
SK-MEL-2	Sorafenib	0.878014	0.9405788779258728
UACC-893	Afatinib	0.27670300000000003	0.8989841341972351
HuO-3N1	Crizotinib	0.980309	0.9640912413597108
LCLC-103H	Leflunomide	0.8842030000000001	0.913712203502655
NCI-H1581	Dasatinib	0.990166	0.8830079436302185
P30-OHK	Lapatinib	0.960626	0.9169465899467468
LN-229	Palbociclib	0.98414	0.9459771513938904
Mo-T	Dabrafenib	0.9132030000000001	0.937001407146454
KP-1N	Crizotinib	0.9904219999999999	0.9334442019462584
Mo-T	Gefitinib	0.9769459999999999	0.9309479594230652
SAS	Osimertinib	0.893215	0.8539795279502869
HT-3	Erlotinib	0.942601	0.949746549129486
SK-ES-1	Dasatinib	0.986708	0.8695604205131531
CAPAN-2	Erlotinib	0.930169	0.8700315356254578
Daoy	Navitoclax	0.8627739999999999	0.8053197264671326
HLE	Gefitinib	0.987539	0.9180266261100768
A704	Vorinostat	0.853785	0.8024596571922302
SW1088	Lapatinib	0.915715	0.8926247954368591
NCI-H810	Trametinib	0.984759	0.8577975630760193
YT	Navitoclax	0.754731	0.7901098132133484
A549	Staurosporine	0.20966700000000002	0.3237578272819519
EB2	Daporinad	0.438438	0.7853061556816101
HDLM-2	Sorafenib	0.9202040000000001	0.8872827887535095
NAMALWA	Trametinib	0.9886780000000001	0.8006855845451355
CW-2	Palbociclib	0.957575	0.9187626242637634
JSC-1	MK-1775	0.495209	0.6704193949699402
Hey	Dasatinib	0.7214079999999999	0.8368260264396667
MDA-MB-436	Crizotinib	0.9839049999999999	0.9539834856987
NCI-H196	Afatinib	0.918708	0.9642669558525084
NCI-H1623	Lapatinib	0.7804439999999999	0.9086875319480896
WM35	Staurosporine	0.439683	0.4340733885765076
OCI-M1	Vorinostat	0.596951	0.6190125346183777
MRK-nu-1	Crizotinib	0.968756	0.9205004572868348
HCC2998	Afatinib	0.840098	0.8623654246330261
MIA-PaCa-2	Vorinostat	0.778076	0.8343440890312195
NCI-H2170	Trametinib	0.988391	0.7918469309806824
HDLM-2	Tamoxifen	0.9012540000000001	0.92374986410141
SBC-5	Palbociclib	0.9632290000000001	0.9281806349754332
KNS-62	Daporinad	0.809095	0.8570527434349059
8-MG-BA	Palbociclib	0.9430639999999999	0.9264742732048036
OACM5-1	MK-1775	0.62668	0.7960821986198425
A172	Gefitinib	0.970131	0.9226383566856384
DBTRG-05MG	Palbociclib	0.9684219999999999	0.9293174147605896
CCRF-CEM	Staurosporine	0.17282999999999998	0.21709604561328888
HuH-7	Tamoxifen	0.9666469999999999	0.9894515872001648
PCI-30	Sorafenib	0.89356	0.9089271426200868
RS4-11	Leflunomide	0.904811	0.8366252779960632
RH-41	Trametinib	0.970973	0.8003336787223816
ALL-SIL	Dabrafenib	0.9410780000000001	0.7772590517997742
HuO-3N1	Leflunomide	0.9414520000000001	0.9528324007987976
TE-9	Afatinib	0.897337	0.9338290095329284
TK	Trametinib	0.9956379999999999	0.7989730238914491
Calu-3	Nilotinib	0.9814579999999999	0.8875390887260437
U-698-M	Sorafenib	0.734943	0.8367039561271667
SK-HEP-1	Ruxolitinib	0.9851409999999999	0.9927436709403992
JHH-7	Sorafenib	0.869766	0.9541956782341005
ONS-76	Dasatinib	0.928824	0.8923625349998474
VAL	Erlotinib	0.983582	0.861510694026947
HCC1187	Ulixertinib	0.9686030000000001	0.9679104685783386
KLE	Staurosporine	0.5536840000000001	0.7538430094718933
PANC-04-03	Vinblastine	0.873218	0.8362728953361511
BICR78	Sorafenib	0.932675	0.8942400813102722
BT-474	Dabrafenib	0.9737239999999999	0.8939535021781921
COLO-205	Leflunomide	0.8283799999999999	0.7639343142509459
MHH-PREB-1	Ruxolitinib	0.9853069999999999	0.9534794688224792
TT	Afatinib	0.9304879999999999	0.9249908328056335
B-CPAP	Osimertinib	0.9622430000000001	0.8688952326774597
NCI-H835	MK-1775	0.694825	0.6989073157310486
MV-4-11	Sorafenib	0.021258000000000003	0.853942334651947
KY821	Dasatinib	0.991192	0.8520905375480652
NCI-H1793	Lapatinib	0.95434	0.9331859946250916
NCI-H1048	Navitoclax	0.501368	0.8943275809288025
KARPAS-422	Linsitinib	0.977042	0.8984324336051941
OACp4C	Nilotinib	0.990099	0.8687745928764343
NCI-H2731	Afatinib	0.8807309999999999	0.8922166228294373
BALL-1	Gefitinib	0.9883540000000001	0.8404280543327332
EGI-1	Vorinostat	0.850138	0.877666175365448
RT-112	Dasatinib	0.9778120000000001	0.8856102824211121
NCI-H2405	Staurosporine	0.542112	0.5097622275352478
NCI-H847	Palbociclib	0.943451	0.8845612406730652
NCI-H1944	Lapatinib	0.919472	0.8985220789909363
NCI-H2347	Erlotinib	0.954651	0.9493910670280457
A253	Erlotinib	0.973817	0.9540953040122986
DoTc2-4510	Sorafenib	0.928552	0.9195601344108582
BB49-HNC	Ulixertinib	0.8545004999999999	0.8518425822257996
NCI-H2228	Palbociclib	0.932658	0.9302844405174256
NCI-H524	Sorafenib	0.8844540000000001	0.9126598238945008
PL4	Afatinib	0.9128870000000001	0.9283272624015808
OC-314	Daporinad	0.5606220000000001	0.7219330668449402
RKN	Daporinad	0.9365600000000001	0.8396925330162048
TGBC24TKB	Navitoclax	0.487928	0.834237277507782
WIL2-NS	Tamoxifen	0.9509209999999999	0.9048530459403992
FU-OV-1	Dasatinib	0.737679	0.928315818309784
C-4-I	Tamoxifen	0.950567	0.9573990702629088
NCI-H211	Dabrafenib	0.982511	0.8433701395988464
KATOIII	Crizotinib	0.975166	0.8993179202079773
KYSE-180	Tamoxifen	0.971852	0.9828593134880066
SW900	Dabrafenib	0.9667610000000001	0.9026007056236268
HT-29	Leflunomide	0.899116	0.7823092341423035
JHH-1	Tamoxifen	0.9345049999999999	0.950572431087494
IHH-4	Daporinad	0.573666	0.74032062292099
WM-115	Dasatinib	0.948501	0.9423012137413024
ESS-1	Vorinostat	0.8449120000000001	0.7834543585777283
COLO-205	Staurosporine	0.24394899999999997	0.2160770446062088
Hey	Ruxolitinib	0.940042	0.8701195120811462
ES8	Daporinad	0.41767200000000004	0.7050799727439879
HCC1599	Navitoclax	0.8721639999999999	0.7649938464164734
COLO-680N	Dasatinib	0.8435229999999999	0.9529456496238708
LB996-RCC	Ulixertinib	0.928442	0.8521041274070741
HLE	Sorafenib	0.894064	0.9224833846092224
NCI-H841	Palbociclib	0.966318	0.9260222315788268
MG-63	Nilotinib	0.9874459999999999	0.8593041300773621
LC4-1	Lapatinib	0.7564	0.8125738501548767
MS-1	Ruxolitinib	0.980612	0.951631247997284
LNZTA3WT4	Afatinib	0.9046209999999999	0.900889813899994
COR-L88	Vinblastine	0.975075	0.7557913661003113
NCI-H1568	Erlotinib	0.763558	0.9116176962852478
LN-229	Staurosporine	0.573099	0.4552039504051209
NB10	MK-1775	0.7149340000000001	0.8082787394523621
DMS-273	Trametinib	0.9526870000000001	0.8561171889305115
MPP-89	Dasatinib	0.753631	0.9225780367851256
NCI-H720	Vorinostat	0.7657619999999999	0.8510755896568298
GCT	Trametinib	0.885511	0.8593122363090515
Becker	Osimertinib	0.963606	0.9489948153495787
NCI-H1944	Trametinib	0.786755	0.8523260951042175
OVMIU	Staurosporine	0.403127	0.4273068308830261
FTC-133	Linsitinib	0.9532079999999999	0.9153737425804138
KMRC-20	Lapatinib	0.870617	0.9116129279136658
SUP-HD1	Ulixertinib	0.920511	0.8484227061271667
SW780	Linsitinib	0.9673799999999999	0.9426352381706238
CW-2	Ulixertinib	0.930366	0.9025735259056092
PCI-4B	Afatinib	0.743931	0.9608179926872252
NCI-H1792	Dabrafenib	0.982189	0.9027029871940612
HCC1428	Vorinostat	0.663057	0.832410991191864
JVM-3	Leflunomide	0.745376	0.7664062380790709
NEC8	Vorinostat	0.7300180000000001	0.8661434054374695
MV-4-11	Vinblastine	0.387623	0.6261419653892517
KYSE-180	Dasatinib	0.80696	0.9394254088401794
MHH-CALL-2	Leflunomide	0.891893	0.9135674834251404
RT4	Gefitinib	0.958937	0.9326297640800476
MDA-MB-361	Lapatinib	0.899249	0.9102627635002136
DB	Trametinib	0.9830760000000001	0.7263581156730652
KYSE-70	Dasatinib	0.9465180000000001	0.9416100382804872
MRK-nu-1	Palbociclib	0.911758	0.9360052943229676
NCI-H1944	Dabrafenib	0.955607	0.9133917689323424
HC-1	Osimertinib	0.9761110000000001	0.9178599715232848
NCI-H2122	Linsitinib	0.861505	0.8374003767967224
A253	Sorafenib	0.898885	0.9594942927360536
SNU-5	Vorinostat	0.819088	0.7850486636161804
KCL-22	Ruxolitinib	0.952732	0.8647691607475281
KYSE-450	Staurosporine	0.4970479999999999	0.29671066999435425
BHT-101	Linsitinib	0.912106	0.9232794642448424
BE2-M17	Osimertinib	0.9527120000000001	0.8908388018608093
HuP-T4	Trametinib	0.848356	0.8884457945823669
SNU-423	Vorinostat	0.840614	0.8526267409324646
NCI-H1435	Leflunomide	0.9470620000000001	0.9338511824607848
OVMIU	Osimertinib	0.817004	0.825520932674408
COR-L279	Dasatinib	0.977777	0.8684439063072205
T84	Gefitinib	0.9665950000000001	0.9034683108329772
KARPAS-620	Osimertinib	0.979936	0.9016618132591248
T84	Ulixertinib	0.914167	0.9013850092887878
NCI-H28	Osimertinib	0.945686	0.8797032237052917
MDA-MB-175-VII	Ribociclib	0.967858	0.8097955584526062
MSTO-211H	Vorinostat	0.753391	0.8159107565879822
NCI-N87	Navitoclax	0.80989	0.8095895648002625
RS4-11	Ruxolitinib	0.9842860000000001	0.9118224978446959
DMS-53	Ulixertinib	0.9131254999999999	0.9190627932548524
ESS-1	Navitoclax	0.839284	0.8390869498252869
RKN	Afatinib	0.9538280000000001	0.9278287291526794
EFM-19	Dabrafenib	0.9685010000000001	0.9105841517448424
H4	Osimertinib	0.980308	0.8981568217277527
HCC2998	Erlotinib	0.9855379999999999	0.8699471354484558
NCI-H2347	Gefitinib	0.9665790000000001	0.9493910670280457
KS-1	Daporinad	0.872326	0.8807660937309265
WIL2-NS	Leflunomide	0.911351	0.8034295439720154
Mo-T	Lapatinib	0.9830760000000001	0.9251181483268738
NCI-H847	Sorafenib	0.874117	0.8575498461723328
NCI-H2087	Lapatinib	0.972914	0.9172353148460388
NCI-H1650	MK-1775	0.741055	0.8038603663444519
DOK	Leflunomide	0.8478190000000001	0.7368749976158142
U-87-MG	Dabrafenib	0.976807	0.9499208331108092
NCI-H1155	Erlotinib	0.906438	0.9172279238700868
D-392MG	Sorafenib	0.9704079999999999	0.9533724188804626
SU-DHL-10	Palbociclib	0.728217	0.902812659740448
NCI-H1092	Tamoxifen	0.949836	0.9987348914146424
[truncated: 14,762 more rows]
