# Supplementary material for: Predicting Anticancer Drug Response With Deep Learning Constrained by Signaling Pathways
Source: Front Bioinform. 2021 Apr 29;1:639349. doi: 10.3389/fbinf.2021.639349 (PMC9581064; doi:10.3389/fbinf.2021.639349)
Supplement: Supplementary file 1 [file DataSheet1.zip › Supplementary-Materials_final/TS5_PASnet-prediction.csv]

CELL_LINE_NAME	DRUG_NAME	AUC	Pred Score
MDA-MB-436	Tamoxifen	0.966082	0.8897233009338379
EFO-21	Leflunomide	0.9036360000000001	0.8609948158264159
OVCAR-4	Dabrafenib	0.983033	0.8822534680366516
PWR-1E	Afatinib	0.888368	0.8798102140426636
HCT-116	Linsitinib	0.959935	0.8183407783508301
SW780	Ulixertinib	0.9224485	0.8691525459289551
YAPC	Crizotinib	0.989374	0.8793942332267761
U-118-MG	Afatinib	0.9073479999999999	0.8883341550827026
SUP-HD1	Gefitinib	0.971931	0.8059243559837341
BICR10	Nilotinib	0.9725010000000001	0.8314791917800903
D-283MED	Dabrafenib	0.9887030000000001	0.811889111995697
PEO1	Erlotinib	0.9483600000000001	0.8266869783401489
HARA	Lapatinib	0.7941729999999999	0.8386423587799072
OACp4C	Linsitinib	0.720741	0.8334850072860718
OACp4C	Ruxolitinib	0.9742299999999999	0.8334850072860718
EW-24	Vinblastine	0.857627	0.8632354140281677
769-P	Daporinad	0.7820630000000001	0.8340785503387451
BV-173	Ulixertinib	0.88956	0.7634811401367188
SK-ES-1	Vinblastine	0.579431	0.8499648571014404
HuP-T4	Vinblastine	0.9259059999999999	0.8717702627182007
CAMA-1	Vinblastine	0.905266	0.8904514908790588
NCI-H727	Trametinib	0.44428199999999995	0.8696762323379517
OPM-2	Tamoxifen	0.976815	0.8426620364189148
NCI-H196	Crizotinib	0.992265	0.8984663486480713
SAS	Erlotinib	0.8659030000000001	0.8299035429954529
PSN1	Lapatinib	0.949032	0.8444611430168152
SW1271	Erlotinib	0.971268	0.8762385845184326
NY	Ulixertinib	0.85024	0.8909143805503845
D-283MED	Ruxolitinib	0.967973	0.811889111995697
CHL-1	Sorafenib	0.940959	0.8409494757652283
K-562	Nilotinib	0.421809	0.8396306037902832
MOG-G-UVW	Trametinib	0.884035	0.8753915429115295
CA46	Erlotinib	0.9388719999999999	0.8215068578720093
MOLT-4	Tamoxifen	0.961125	0.8393713235855103
NCI-H2141	Staurosporine	0.494478	0.8636376857757568
SK-MG-1	Osimertinib	0.957569	0.8869138956069946
NCI-H716	MK-1775	0.6555439999999999	0.85566246509552
CAL-29	Navitoclax	0.818555	0.8769486546516418
MKN28	Ruxolitinib	0.962714	0.8469695448875427
SNU-423	Sorafenib	0.942205	0.9016656875610352
CAMA-1	Afatinib	0.954993	0.8904514908790588
CESS	Trametinib	0.9487120000000001	0.8058632612228394
BxPC-3	Daporinad	0.793866	0.8621172308921814
HuP-T3	Lapatinib	0.923323	0.8813180327415466
TK10	Tamoxifen	0.9664739999999999	0.8492801785469055
REH	Daporinad	0.277468	0.8347206115722656
JHH-1	Erlotinib	0.9085690000000001	0.8681108355522156
P30-OHK	Navitoclax	0.754498	0.7681712508201599
HDQ-P1	Ruxolitinib	0.981403	0.85453861951828
P32-ISH	Crizotinib	0.905309	0.8405324220657349
A549	Gefitinib	0.946758	0.8575974702835083
NUGC-3	Osimertinib	0.8791180000000001	0.8707129955291748
SU-DHL-8	Sorafenib	0.907898	0.8541843295097351
T84	Afatinib	0.8879049999999999	0.8533898591995239
TGBC24TKB	Vorinostat	0.7602979999999999	0.8370832800865173
LS-123	Osimertinib	0.902019	0.8639492392539978
NCI-H1666	Ruxolitinib	0.9626549999999999	0.8481648564338684
SUP-HD1	Sorafenib	0.88397	0.8059243559837341
ECC12	Leflunomide	0.830101	0.8844709992408752
MC-CAR	Erlotinib	0.9894799999999999	0.814784824848175
HSC-3	Linsitinib	0.9698540000000001	0.8314257860183716
SNG-M	Linsitinib	0.9892719999999999	0.8171676993370056
Saos-2	Osimertinib	0.9837450000000001	0.9009069800376892
NCI-H2135	Ruxolitinib	0.955564	0.8053675889968872
SK-MM-2	Leflunomide	0.768536	0.8482273817062378
SKG-IIIa	Lapatinib	0.894127	0.8395676016807556
COR-L32	Vorinostat	0.6547350000000001	0.9004108309745789
CAL-33	Ulixertinib	0.9348285	0.8574694395065308
MRK-nu-1	Dasatinib	0.9817629999999999	0.8792592883110046
COR-L88	Erlotinib	0.9797680000000001	0.8502226471900941
MDA-MB-436	Lapatinib	0.9616790000000001	0.8897233009338379
NUGC-3	Ulixertinib	0.9075924999999999	0.8707129955291748
RCC10RGB	Staurosporine	0.39615700000000004	0.8885216116905212
SW1463	Staurosporine	0.648278	0.828086256980896
IST-MEL1	Gefitinib	0.978612	0.8722757697105408
COLO-320-HSR	Dasatinib	0.985176	0.824540913105011
MSTO-211H	Staurosporine	0.549121	0.8512929677963257
NCI-H1435	Dasatinib	0.975211	0.8795915246009827
NCI-H3118	Ruxolitinib	0.9812	0.8444417715072632
EoL-1-cell	Palbociclib	0.920017	0.6621665954589844
OV-90	Vinblastine	0.767297	0.8730647563934326
NCI-H1688	Erlotinib	0.946678	0.8863734006881714
PANC-08-13	Palbociclib	0.976234	0.8734333515167236
MKN1	Leflunomide	0.9170940000000001	0.8685792684555054
SNU-449	Tamoxifen	0.905977	0.8947371840476991
COLO-668	Erlotinib	0.9652440000000001	0.8760225176811218
OVCA420	Erlotinib	0.687271	0.8448815941810608
NCI-H2087	Nilotinib	0.9573729999999999	0.8619100451469421
UACC-257	Tamoxifen	0.9369219999999999	0.8711541295051575
LU-135	Crizotinib	0.994123	0.8616669178009033
DMS-114	Trametinib	0.97431	0.8941662907600403
SCC-4	Ruxolitinib	0.971349	0.8428542017936707
MDA-MB-361	Vorinostat	0.801599	0.896316647529602
ATN-1	Lapatinib	0.94934	0.7904660105705261
SU-DHL-6	Nilotinib	0.962634	0.78464674949646
HCC1395	Staurosporine	0.211669	0.8939730525016785
MLMA	Dabrafenib	0.984109	0.8475160002708435
TCCSUP	MK-1775	0.667127	0.8904123902320862
IST-MEL1	Daporinad	0.712465	0.8722757697105408
G-292-Clone-A141B1	Crizotinib	0.988132	0.8744053840637207
OACp4C	Osimertinib	0.9583299999999999	0.8334850072860718
HCC-827	Erlotinib	0.502491	0.8021812438964844
EPLC-272H	Osimertinib	0.902272	0.8543285131454468
8305C	Afatinib	0.856735	0.8465543389320374
K5	Trametinib	0.6459060000000001	0.829742431640625
YAPC	Vinblastine	0.9291459999999999	0.8793942332267761
PL18	Daporinad	0.7050489999999999	0.8734084367752075
KYSE-150	Linsitinib	0.951981	0.8710682392120361
NB12	Daporinad	0.5868270000000001	0.8136860728263855
SUP-B15	Dabrafenib	0.929111	0.7960493564605713
CAL-120	Staurosporine	0.525358	0.8900260329246521
EW-3	Leflunomide	0.9066629999999999	0.8555809855461121
RL95-2	Vinblastine	0.619475	0.86311936378479
PL4	Ulixertinib	0.8619600000000001	0.8601479530334473
GAMG	MK-1775	0.7077899999999999	0.9328327178955078
OAW-28	Ruxolitinib	0.976475	0.8744004964828491
HCT-116	Ulixertinib	0.6727765	0.8183407783508301
KYSE-520	Erlotinib	0.740923	0.864849328994751
NAMALWA	Nilotinib	0.9858549999999999	0.8443969488143921
OVCAR-3	Nilotinib	0.989131	0.8679015040397644
CAL-29	Staurosporine	0.403469	0.8769486546516418
OACp4C	Dabrafenib	0.9838899999999999	0.8334850072860718
RH-1	Leflunomide	0.890175	0.8725552558898926
G-292-Clone-A141B1	MK-1775	0.899144	0.8744053840637207
SW780	Ruxolitinib	0.9137770000000001	0.8691525459289551
OV-56	Osimertinib	0.9800459999999999	0.9119595289230348
NCI-H1435	Osimertinib	0.9882059999999999	0.8795915246009827
Hey	Vorinostat	0.795417	0.8232476711273193
GAMG	Staurosporine	0.172299	0.9328327178955078
DOHH-2	Afatinib	0.945739	0.8417909145355225
NALM-6	Lapatinib	0.899474	0.8091695308685303
NCI-H2085	Linsitinib	0.9697479999999999	0.8550903201103209
BC-1	Erlotinib	0.988461	0.7990077137947083
SW1783	Dabrafenib	0.9421219999999999	0.8918840289115906
A4-Fuk	Ulixertinib	0.6692600000000001	0.822948157787323
OC-314	Erlotinib	0.9740690000000001	0.8474148511886597
RF-48	Ulixertinib	0.985549	0.8112682700157166
MIA-PaCa-2	Trametinib	0.8369780000000001	0.8577819466590881
NB7	Afatinib	0.913149	0.8703921437263489
IGROV-1	Ruxolitinib	0.9146620000000001	0.8335757851600647
SK-MEL-2	Vorinostat	0.778251	0.8624357581138611
SNU-407	Leflunomide	0.861353	0.855324387550354
LS-123	Daporinad	0.734394	0.8639492392539978
786-0	Palbociclib	0.8736510000000001	0.8324268460273743
SK-HEP-1	Leflunomide	0.925509	0.8590626120567322
PFSK-1	Gefitinib	0.9589989999999999	0.8582503795623779
BFTC-905	Leflunomide	0.921842	0.8281526565551758
JURL-MK1	Dasatinib	0.017684000000000002	0.7786839008331299
GI-1	Trametinib	0.9917860000000001	0.8599485754966736
YAPC	MK-1775	0.758709	0.8793942332267761
A101D	Osimertinib	0.9820190000000001	0.8559414148330688
NCI-H28	Palbociclib	0.7841640000000001	0.8655188679695129
Hey	Linsitinib	0.957255	0.8232476711273193
ME-180	Tamoxifen	0.9226139999999999	0.8440104126930237
KMOE-2	Ruxolitinib	0.9908389999999999	0.7765347957611084
NY	Palbociclib	0.978849	0.8909143805503845
EJM	Osimertinib	0.9864120000000001	0.8493788838386536
K-562	Afatinib	0.8880879999999999	0.8396306037902832
UMC-11	Osimertinib	0.970993	0.8711408972740173
P30-OHK	Dasatinib	0.8982020000000001	0.7681712508201599
OSC-20	Ruxolitinib	0.962987	0.8638228178024292
PANC-10-05	Ulixertinib	0.8400555000000001	0.8596578240394592
NCI-H3122	Afatinib	0.874041	0.8524428606033325
SW13	Trametinib	0.815112	0.8648108243942261
YAPC	Staurosporine	0.525386	0.8793942332267761
UACC-893	Staurosporine	0.472051	0.8799964189529419
SU-DHL-5	Trametinib	0.981295	0.8123601078987122
HLE	Navitoclax	0.7733720000000001	0.8730543255805969
CW-2	Linsitinib	0.948543	0.8283001780509949
COLO-829	Nilotinib	0.94991	0.8498632907867432
KYSE-520	MK-1775	0.7552949999999999	0.864849328994751
ES8	Osimertinib	0.9394100000000001	0.8724203109741211
ESS-1	Vinblastine	0.573968	0.8717299103736877
CAL-33	Dasatinib	0.7794260000000001	0.8574694395065308
PWR-1E	Lapatinib	0.977316	0.8798102140426636
NOS-1	Trametinib	0.9174049999999999	0.8548166751861572
D-392MG	Staurosporine	0.237997	0.8670638203620911
NCI-H1793	Tamoxifen	0.92004	0.8728172183036804
ECC10	Ruxolitinib	0.9893799999999999	0.8223742246627808
MDA-MB-436	Afatinib	0.9636530000000001	0.8897233009338379
CAL-85-1	Daporinad	0.642303	0.8612172603607178
SK-GT-2	Linsitinib	0.985426	0.7858527302742004
NCI-H1688	Palbociclib	0.9844360000000001	0.8863734006881714
NCI-H520	Leflunomide	0.917818	0.8666673302650452
RPMI-7951	Crizotinib	0.9722040000000001	0.8680143356323242
8505C	Tamoxifen	0.902633	0.8958792090415955
KYM-1	Sorafenib	0.873627	0.8427258133888245
YT	Vorinostat	0.7512300000000001	0.8152694106101991
HH	MK-1775	0.9068290000000001	0.8942174911499023
IM-9	Vinblastine	0.287918	0.7913126349449158
Hey	Leflunomide	0.789884	0.8232476711273193
NCI-H1623	Staurosporine	0.469996	0.874643087387085
C-4-I	Vinblastine	0.709914	0.8696404099464417
SCC-4	Nilotinib	0.990732	0.8428542017936707
BHT-101	Osimertinib	0.973117	0.8254824876785278
A2780	Osimertinib	0.8878209999999999	0.8311009407043457
NCI-H1793	Ulixertinib	0.9225245000000001	0.8728172183036804
NCI-H841	Sorafenib	0.8685149999999999	0.8770860433578491
BE2-M17	MK-1775	0.641009	0.8407790660858154
COLO-829	Osimertinib	0.934485	0.8498632907867432
TOV-21G	Nilotinib	0.981157	0.8527224063873291
HOS	Gefitinib	0.988358	0.8611869812011719
HOP-62	Tamoxifen	0.944997	0.8774795532226562
LU-135	Vinblastine	0.8659040000000001	0.8616669178009033
DiFi	Navitoclax	0.549452	0.7735564708709717
HCC-827	Nilotinib	0.978701	0.8021812438964844
MKN1	Daporinad	0.727863	0.8685792684555054
SK-MG-1	Tamoxifen	0.9483229999999999	0.8869138956069946
RCM-1	Sorafenib	0.9299299999999999	0.8624733090400696
NCI-H1568	Ruxolitinib	0.9278379999999999	0.9116185307502748
NCI-H1876	Vinblastine	0.586094	0.872792661190033
ARH-77	MK-1775	0.459755	0.8101815581321716
JHU-022	Tamoxifen	0.908244	0.827631413936615
PL18	Ulixertinib	0.8594615	0.8734084367752075
NCI-H28	Sorafenib	0.922143	0.8655188679695129
Raji	Leflunomide	0.794402	0.8263351321220398
KMRC-20	Erlotinib	0.9365129999999999	0.8971331119537354
NCI-H661	Linsitinib	0.9653790000000001	0.8825112581253052
K5	Linsitinib	0.9748690000000001	0.829742431640625
REH	Osimertinib	0.9753069999999999	0.8347206115722656
BPH-1	Erlotinib	0.80314	0.8184301257133484
DiFi	MK-1775	0.685751	0.7735564708709717
SCC-3	MK-1775	0.550864	0.8506597280502319
CHL-1	Nilotinib	0.991376	0.8409494757652283
AsPC-1	Ulixertinib	0.8977904999999999	0.8528972864151001
LB831-BLC	Leflunomide	0.9282879999999999	0.8783009648323059
CAS-1	Trametinib	0.775673	0.8772541880607605
UM-UC-3	Osimertinib	0.982035	0.8821662068367004
SF268	Gefitinib	0.967334	0.9039050340652466
PEO1	Dasatinib	0.8966370000000001	0.8266869783401489
HTC-C3	Trametinib	0.6055050000000001	0.8441848754882812
DoTc2-4510	Staurosporine	0.46364399999999995	0.8570576906204224
KS-1	Vinblastine	0.8348399999999999	0.9017890691757202
TOV-21G	Lapatinib	0.9517979999999999	0.8527224063873291
WM-115	Leflunomide	0.97608	0.8635554313659668
HCC1419	Linsitinib	0.975651	0.8758386373519897
KMRC-1	Erlotinib	0.97772	0.8511829376220703
RC-K8	Gefitinib	0.9804719999999999	0.8851979374885559
OS-RC-2	Sorafenib	0.951166	0.8668581247329712
ACHN	Crizotinib	0.973182	0.8280590772628784
NAMALWA	Linsitinib	0.93932	0.8443969488143921
VA-ES-BJ	Ruxolitinib	0.958578	0.8792027831077576
B-CPAP	Staurosporine	0.116624	0.8543051481246948
EW-16	Dabrafenib	0.978701	0.8730216026306152
SNU-5	Osimertinib	0.9779620000000001	0.8865406513214111
Detroit562	Vorinostat	0.813296	0.8406391143798828
OVTOKO	Dasatinib	0.548525	0.8301388621330261
NCI-H1792	Ulixertinib	0.8575395	0.8472102880477905
BE2-M17	Ruxolitinib	0.965564	0.8407790660858154
KYM-1	Ulixertinib	0.9582280000000001	0.8427258133888245
KINGS-1	Daporinad	0.626679	0.9020456671714784
M14	Afatinib	0.8819239999999999	0.8236554861068726
LN-405	Vinblastine	0.980987	0.8801392316818237
8505C	Gefitinib	0.978457	0.8958792090415955
697	Dasatinib	0.8745149999999999	0.7766738533973694
BC-1	Leflunomide	0.780729	0.7990077137947083
SKN-3	Lapatinib	0.92486	0.8712179660797119
A375	Tamoxifen	0.935292	0.8458114266395569
LN-229	Nilotinib	0.987994	0.8993396162986755
RF-48	Vorinostat	0.7963319999999999	0.8112682700157166
CAS-1	Vorinostat	0.791539	0.8772541880607605
FTC-133	Vinblastine	0.761049	0.8687599897384644
MN-60	Dabrafenib	0.9188440000000001	0.8289879560470581
NY	Gefitinib	0.9834069999999999	0.8909143805503845
H-EMC-SS	Lapatinib	0.9285100000000001	0.8825356960296631
A704	Tamoxifen	0.95257	0.8827763795852661
AGS	Trametinib	0.27571100000000004	0.8545509576797485
MPP-89	Navitoclax	0.743632	0.9045982360839844
KYSE-520	Navitoclax	0.819113	0.864849328994751
SLVL	Palbociclib	0.987648	0.8163881301879883
HOS	Afatinib	0.901492	0.8611869812011719
EW-7	Daporinad	0.484041	0.88355553150177
NCI-H1838	Afatinib	0.811573	0.8854740858078003
Becker	Daporinad	0.83131	0.9180445075035096
HD-MY-Z	Nilotinib	0.969933	0.882778525352478
NOMO-1	Vorinostat	0.813856	0.8369885683059692
K-562	Ulixertinib	0.943685	0.8396306037902832
SK-MM-2	Ulixertinib	0.954833	0.8482273817062378
A204	Palbociclib	0.924027	0.8682987689971924
ESO26	Afatinib	0.83062	0.8811343908309937
Daudi	Sorafenib	0.8632120000000001	0.8390489816665649
IST-SL2	Vorinostat	0.7435149999999999	0.875685453414917
SW837	Navitoclax	0.739202	0.8761951923370361
CAL-62	Staurosporine	0.194972	0.8877940177917479
HL-60	Leflunomide	0.9196840000000001	0.8217609524726868
OVCAR-8	Nilotinib	0.9154110000000001	0.8727092146873474
NUGC-3	Navitoclax	0.9299440000000001	0.8707129955291748
NCI-H1648	Trametinib	0.6963159999999999	0.8334456086158752
NCI-H1915	Palbociclib	0.925375	0.857610821723938
MG-63	Palbociclib	0.9387790000000001	0.8453958034515381
NCI-H1573	Gefitinib	0.9611719999999999	0.8662921786308289
HL-60	Erlotinib	0.98879	0.8217609524726868
SK-MM-2	Vorinostat	0.719179	0.8482273817062378
MDA-MB-231	Dasatinib	0.8517629999999999	0.8869149684906006
NB1	Osimertinib	0.904314	0.8409430980682373
KELLY	Tamoxifen	0.958259	0.8470826148986816
Caov-4	Trametinib	0.521289	0.8935056328773499
DAN-G	Palbociclib	0.96399	0.8609583377838135
Hep3B2-1-7	Leflunomide	0.8819309999999999	0.8858882188796997
KYSE-50	Lapatinib	0.8456030000000001	0.8316426277160645
SNU-61	Staurosporine	0.508259	0.8493279814720154
SHP-77	Ulixertinib	0.94173	0.8808614611625671
HCC2157	Nilotinib	0.9024459999999999	0.8571523427963257
ONS-76	Ulixertinib	0.825061	0.877241313457489
DMS-79	Afatinib	0.984669	0.8722156882286072
LoVo	Afatinib	0.792082	0.8513670563697815
KARPAS-620	Linsitinib	0.696734	0.8249547481536865
GDM-1	Osimertinib	0.845561	0.7283536791801453
UACC-257	MK-1775	0.915941	0.8711541295051575
HPAC	Tamoxifen	0.879467	0.8677005767822266
RT4	Tamoxifen	0.948996	0.8519636988639832
KM12	Tamoxifen	0.898835	0.8125138878822327
SW48	Ulixertinib	0.7711465000000001	0.8181293606758118
BPH-1	Vorinostat	0.800405	0.8184301257133484
MDA-MB-436	Vinblastine	0.895431	0.8897233009338379
SNU-398	Vorinostat	0.852683	0.8530316352844238
JHH-7	Ruxolitinib	0.9093200000000001	0.8576345443725586
OVKATE	Gefitinib	0.939326	0.8885613679885864
Calu-3	Linsitinib	0.943739	0.8675719499588013
LP-1	Crizotinib	0.9878969999999999	0.8633068799972534
CAL-85-1	MK-1775	0.795764	0.8612172603607178
ES7	Crizotinib	0.991917	0.8397741913795471
EC-GI-10	Sorafenib	0.8816620000000001	0.8027126789093018
WM278	Dasatinib	0.962102	0.8512531518936157
HuO-3N1	Ulixertinib	0.9762879999999999	0.9037553071975708
A101D	Afatinib	0.837672	0.8559414148330688
RD	Sorafenib	0.903803	0.8794075250625609
OCI-AML3	Sorafenib	0.7845300000000001	0.734808623790741
PF-382	Tamoxifen	0.886201	0.83519446849823
NCI-H1703	Dabrafenib	0.9481649999999999	0.8791713714599609
DU-145	Staurosporine	0.625754	0.8952473402023315
NCI-H2228	Ruxolitinib	0.8538379999999999	0.8655792474746704
MDA-MB-175-VII	Navitoclax	0.8343200000000001	0.8739038705825806
NB(TU)1-10	Vorinostat	0.7346699999999999	0.7955559492111206
EC-GI-10	Crizotinib	0.976851	0.8027126789093018
ML-2	Afatinib	0.848126	0.783549964427948
SW1417	Daporinad	0.862353	0.8624746799468994
JVM-3	Ruxolitinib	0.943967	0.8224810361862183
OVISE	Linsitinib	0.9430959999999999	0.8645586967468262
SISO	Sorafenib	0.903941	0.8816611766815186
TUR	Dabrafenib	0.990713	0.8419728279113771
PANC-02-03	Navitoclax	0.8928940000000001	0.8445113301277161
U-118-MG	Linsitinib	0.9705940000000001	0.8883341550827026
TGBC11TKB	Vinblastine	0.62779	0.8378111124038696
NCI-H520	Navitoclax	0.894433	0.8666673302650452
T98G	Nilotinib	0.986575	0.8750630021095276
SUIT-2	Palbociclib	0.947725	0.8808167576789856
UACC-62	Gefitinib	0.984943	0.8834430575370789
NCI-H69	Navitoclax	0.500095	0.8611723780632019
HH	Vorinostat	0.786996	0.8942174911499023
KARPAS-45	Dasatinib	0.849641	0.8097934722900391
Hs-766T	Dabrafenib	0.942076	0.8649283647537231
HuP-T3	Nilotinib	0.9773069999999999	0.8813180327415466
CAPAN-1	Linsitinib	0.96715	0.8500964641571045
FU97	Sorafenib	0.8366950000000001	0.8764166831970215
HCC2998	MK-1775	0.627225	0.8099338412284851
RERF-LC-Sq1	Ulixertinib	0.8499085	0.8590334057807922
P31-FUJ	Dabrafenib	0.937586	0.7917097210884094
MDA-MB-231	Nilotinib	0.8975110000000001	0.8869149684906006
KARPAS-422	Tamoxifen	0.92555	0.8132132291793823
NCI-H747	Dabrafenib	0.97608	0.8561864495277405
NCI-H1563	Sorafenib	0.8707010000000001	0.8933297991752625
BL-41	Erlotinib	0.997468	0.8370137214660645
NH-12	Osimertinib	0.933945	0.7950801849365234
NCI-H2591	MK-1775	0.9088459999999999	0.931043028831482
WM793B	Dasatinib	0.910917	0.8722561597824097
SiHa	Sorafenib	0.8863059999999999	0.8946185111999512
D-392MG	Afatinib	0.933673	0.8670638203620911
WM1552C	Gefitinib	0.9877290000000001	0.8727258443832397
TK	Leflunomide	0.883106	0.8601564764976501
IGR-1	Nilotinib	0.9901989999999999	0.8662109375
LC-1-sq	Dabrafenib	0.9831219999999999	0.8741526007652283
NCI-H596	Ulixertinib	0.979145	0.9010074138641356
MDA-MB-436	Nilotinib	0.9415620000000001	0.8897233009338379
BT-474	Vorinostat	0.781688	0.8674975633621216
SKG-IIIa	MK-1775	0.7433029999999999	0.8395676016807556
PFSK-1	Sorafenib	0.860191	0.8582503795623779
SU-DHL-10	MK-1775	0.5569430000000001	0.8345033526420593
PC-14	Vorinostat	0.782165	0.8298155665397644
CADO-ES1	Leflunomide	0.862712	0.8820904493331909
AMO-1	Staurosporine	0.069613	0.8174757957458496
MHH-ES-1	Daporinad	0.36528299999999997	0.8822717070579529
IST-MES1	Ulixertinib	0.8262484999999999	0.8881126642227173
CHP-134	Ruxolitinib	0.98356	0.8549941182136536
KCL-22	Linsitinib	0.9540360000000001	0.8031620979309082
GI-ME-N	Tamoxifen	0.933995	0.8754374384880066
MOLT-16	Navitoclax	0.460337	0.7880648374557495
RO82-W-1	Navitoclax	0.8851030000000001	0.9173837900161744
HOP-62	Crizotinib	0.981433	0.8774795532226562
U-2-OS	Lapatinib	0.966616	0.8804022669792175
NB10	Tamoxifen	0.9487530000000001	0.8375968933105469
MHH-ES-1	Sorafenib	0.911414	0.8822717070579529
HuO-3N1	Tamoxifen	0.9412360000000001	0.9037553071975708
CADO-ES1	Dabrafenib	0.986555	0.8820904493331909
SUP-M2	MK-1775	0.459776	0.8328384160995483
KYSE-180	Afatinib	0.817943	0.8770189881324768
NCI-H1781	Leflunomide	0.876393	0.8868644237518309
JIMT-1	Dabrafenib	0.989965	0.9128894805908204
VMRC-RCZ	Vinblastine	0.9501959999999999	0.8844443559646606
MDA-MB-436	Linsitinib	0.9593430000000001	0.8897233009338379
NCI-H2731	Crizotinib	0.946478	0.8826222419738771
HT-29	Dabrafenib	0.651188	0.8372129201889038
SJRH30	Linsitinib	0.8430219999999999	0.8732752799987793
SW1116	Navitoclax	0.6924939999999999	0.892744779586792
IM-95	Navitoclax	0.926002	0.8367156982421875
A172	MK-1775	0.74975	0.883428692817688
EC-GI-10	Linsitinib	0.968111	0.8027126789093018
SK-ES-1	Erlotinib	0.9484739999999999	0.8499648571014404
SUP-B15	Leflunomide	0.9438270000000001	0.7960493564605713
GA-10	Vorinostat	0.6509010000000001	0.8240551352500916
NCI-H596	Osimertinib	0.979008	0.9010074138641356
AGS	Palbociclib	0.8812110000000001	0.8545509576797485
JHH-6	Dasatinib	0.8801690000000001	0.8693632483482361
OE33	Dasatinib	0.9259709999999999	0.8576645255088806
NCI-H716	Sorafenib	0.7116439999999999	0.85566246509552
KARPAS-422	Ulixertinib	0.9492925	0.8132132291793823
DMS-114	Navitoclax	0.895857	0.8941662907600403
IGROV-1	Palbociclib	0.803815	0.8335757851600647
LOU-NH91	Leflunomide	0.897072	0.8897316455841064
TE-1	Dasatinib	0.731346	0.8765502572059631
SNU-182	Vorinostat	0.83821	0.906948745250702
BT-549	Leflunomide	0.903702	0.8983267545700073
SUP-B15	Ulixertinib	0.9575935	0.7960493564605713
CAL-120	Vinblastine	0.8253879999999999	0.8900260329246521
SK-N-SH	Palbociclib	0.947277	0.8232605457305908
MHH-PREB-1	Osimertinib	0.9829389999999999	0.8113750219345093
BFTC-905	Erlotinib	0.986175	0.8281526565551758
UM-UC-3	Daporinad	0.628097	0.8821662068367004
RKO	Ulixertinib	0.8198049999999999	0.8530850410461426
NCI-H1650	Erlotinib	0.827623	0.8709911704063416
SCC-15	Vinblastine	0.8444200000000001	0.8687984943389893
SK-CO-1	Palbociclib	0.8661719999999999	0.8318113088607788
PSN1	Dasatinib	0.82963	0.8444611430168152
NCI-H226	Vorinostat	0.901566	0.9015543460845948
OV-90	Staurosporine	0.454617	0.8730647563934326
UACC-257	Vorinostat	0.7901090000000001	0.8711541295051575
KATOIII	Daporinad	0.663842	0.8572098612785339
MCF7	Staurosporine	0.551841	0.9031578302383424
MFE-319	Osimertinib	0.9525319999999999	0.8941602110862732
NCI-H847	Navitoclax	0.323623	0.8109825253486633
BICR22	Crizotinib	0.993556	0.8524652719497681
CTV-1	Linsitinib	0.966245	0.7998336553573608
T98G	Gefitinib	0.9825459999999999	0.8750630021095276
NCI-H1915	Afatinib	0.8501690000000001	0.857610821723938
C3A	Navitoclax	0.904284	0.8867095708847046
NCI-H1155	Vorinostat	0.811603	0.8625718951225281
NCI-H1694	Linsitinib	0.962571	0.8970061540603638
PANC-04-03	Osimertinib	0.9109290000000001	0.8699461221694946
SNU-182	Navitoclax	0.8320059999999999	0.906948745250702
LB831-BLC	Palbociclib	0.970327	0.8783009648323059
OV-90	Ulixertinib	0.8303944999999999	0.8730647563934326
L-363	Ulixertinib	0.8823774999999999	0.8509390354156494
P30-OHK	Palbociclib	0.896142	0.7681712508201599
NCI-H1703	Palbociclib	0.9247290000000001	0.8791713714599609
SK-MEL-24	MK-1775	0.9024479999999999	0.9108020067214966
GOTO	Navitoclax	0.9385049999999999	0.87938392162323
SK-MEL-24	Lapatinib	0.8582790000000001	0.9108020067214966
DMS-273	Navitoclax	0.8685729999999999	0.8549580574035645
KP-4	Staurosporine	0.40396	0.8599920272827148
NCI-H2066	Ulixertinib	0.9637979999999999	0.871301531791687
SW48	Dabrafenib	0.9806389999999999	0.8181293606758118
42-MG-BA	Leflunomide	0.9387850000000001	0.8835682272911072
HCC-44	Osimertinib	0.972894	0.8406512141227722
NCI-H1623	Tamoxifen	0.93329	0.874643087387085
OCI-AML2	Tamoxifen	0.96605	0.7573859095573425
NCI-H2373	Staurosporine	0.54047	0.9002640247344971
C-33-A	Leflunomide	0.8717520000000001	0.8518995046615601
WSU-NHL	Osimertinib	0.900658	0.8178442120552063
HuP-T4	MK-1775	0.842199	0.8717702627182007
SIMA	Erlotinib	0.984439	0.8610875606536865
BFTC-909	Dasatinib	0.861195	0.8371555805206299
PEO1	Dabrafenib	0.9643700000000001	0.8266869783401489
MOLP-8	MK-1775	0.581209	0.8718687891960144
MOLT-13	Vinblastine	0.594869	0.8128995299339294
KP-4	Vorinostat	0.884553	0.8599920272827148
AGS	Staurosporine	0.138034	0.8545509576797485
KATOIII	Tamoxifen	0.884338	0.8572098612785339
CHL-1	Dasatinib	0.9605969999999999	0.8409494757652283
NCI-H1048	Leflunomide	0.843802	0.8709814548492432
MFM-223	MK-1775	0.722345	0.8964037299156189
HPAC	Afatinib	0.851851	0.8677005767822266
8505C	Dasatinib	0.862059	0.8958792090415955
KCL-22	Ulixertinib	0.925652	0.8031620979309082
G-401	Vorinostat	0.737466	0.8465107679367065
BC-1	Trametinib	0.958174	0.7990077137947083
UACC-257	Palbociclib	0.9330430000000001	0.8711541295051575
COR-L23	Osimertinib	0.950153	0.8648362159729004
KG-1	Erlotinib	0.9743700000000001	0.7885327935218811
FLO-1	Navitoclax	0.7623989999999999	0.8831015229225159
HCC1143	Ribociclib	0.949708	0.8463708758354187
SK-N-AS	Gefitinib	0.980678	0.8403229713439941
U-118-MG	Lapatinib	0.894012	0.8883341550827026
CL-34	Dabrafenib	0.424515	0.8076063394546509
CA46	Lapatinib	0.796682	0.8215068578720093
LU-165	Trametinib	0.985692	0.8990356326103209
JHH-6	Lapatinib	0.9337120000000001	0.8693632483482361
IST-MEL1	Staurosporine	0.40222800000000003	0.8722757697105408
RMG-I	Dasatinib	0.7476619999999999	0.8815479278564453
BT-20	Dabrafenib	0.989284	0.8840433955192566
HAL-01	Leflunomide	0.875186	0.7644568085670471
SK-MG-1	Ruxolitinib	0.9765459999999999	0.8869138956069946
P12-ICHIKAWA	Ulixertinib	0.8873615	0.7982507944107056
SU-DHL-8	Staurosporine	0.78054	0.8541843295097351
DG-75	Nilotinib	0.9742149999999999	0.8329947590827942
KALS-1	Vinblastine	0.816384	0.8944607973098755
SNU-423	Navitoclax	0.743534	0.9016656875610352
NCI-H1869	Ulixertinib	0.904192	0.873595118522644
SNU-175	Vinblastine	0.45832799999999996	0.8339217901229858
COLO-684	Ruxolitinib	0.9688030000000001	0.8629542589187622
NUGC-3	MK-1775	0.637184	0.8707129955291748
KP-4	Palbociclib	0.868467	0.8599920272827148
NCI-H727	Palbociclib	0.9073	0.8696762323379517
NKM-1	Erlotinib	0.9737459999999999	0.7127337455749512
NCI-H1869	MK-1775	0.787932	0.873595118522644
OE21	Gefitinib	0.8334379999999999	0.8529276847839355
HMV-II	Lapatinib	0.840277	0.8320409655570984
LOU-NH91	Palbociclib	0.9696540000000001	0.8897316455841064
PANC-02-03	Linsitinib	0.902386	0.8445113301277161
SJRH30	Osimertinib	0.960169	0.8732752799987793
Calu-6	Lapatinib	0.9124260000000001	0.8410944938659668
BALL-1	Vorinostat	0.667751	0.8129653930664062
HT55	Palbociclib	0.826166	0.8311132192611694
NCI-H2369	Nilotinib	0.990014	0.9021682739257812
EN	Erlotinib	0.976712	0.8655890226364136
COLO-679	Lapatinib	0.984197	0.8788071870803833
ES6	Erlotinib	0.96298	0.8669596910476685
DU-145	Afatinib	0.9431799999999999	0.8952473402023315
KYSE-150	Palbociclib	0.8748229999999999	0.8710682392120361
WSU-NHL	Erlotinib	0.989251	0.8178442120552063
JJN-3	Crizotinib	0.9950540000000001	0.842223584651947
NCI-H835	Trametinib	0.9932350000000001	0.8786625862121582
RPMI-8226	MK-1775	0.714853	0.8439446687698364
SJRH30	Trametinib	0.9289850000000001	0.8732752799987793
EW-24	Sorafenib	0.8916209999999999	0.8632354140281677
K5	Tamoxifen	0.970303	0.829742431640625
NCI-H1755	Afatinib	0.822592	0.8615347743034363
RKO	Ruxolitinib	0.9779770000000001	0.8530850410461426
LU-65	Vinblastine	0.602075	0.8518292903900146
MHH-ES-1	Staurosporine	0.587819	0.8822717070579529
IST-SL2	Erlotinib	0.9488260000000001	0.875685453414917
IST-MEL1	Trametinib	0.772307	0.8722757697105408
SU-DHL-8	Palbociclib	0.996691	0.8541843295097351
SNU-423	Staurosporine	0.251773	0.9016656875610352
JVM-3	Ulixertinib	0.8281555	0.8224810361862183
NCI-H2087	Tamoxifen	0.9549639999999999	0.8619100451469421
NCI-H1963	Crizotinib	0.971671	0.8640201091766357
LNCaP-Clone-FGC	Leflunomide	0.8596959999999999	0.8745763897895813
KOPN-8	Vinblastine	0.46738599999999997	0.8427417278289795
SNU-182	Ruxolitinib	0.973992	0.906948745250702
M059J	Ruxolitinib	0.961817	0.8513220548629761
MDA-MB-231	Daporinad	0.655339	0.8869149684906006
NCI-H1703	MK-1775	0.472829	0.8791713714599609
UACC-62	Trametinib	0.25753899999999996	0.8834430575370789
SK-N-SH	Dasatinib	0.942616	0.8232605457305908
HuP-T4	Nilotinib	0.9729639999999999	0.8717702627182007
SNU-182	Crizotinib	0.9854149999999999	0.906948745250702
EW-13	Afatinib	0.9359129999999999	0.8803082704544067
SK-LMS-1	Dabrafenib	0.967967	0.8934197425842285
NCI-H2342	Sorafenib	0.761415	0.8981663584709167
SW13	Staurosporine	0.27616999999999997	0.8648108243942261
PL18	Staurosporine	0.30282600000000004	0.8734084367752075
MDST8	Gefitinib	0.982865	0.865566611289978
NEC8	Nilotinib	0.997402	0.8732411861419678
EM-2	Palbociclib	0.94705	0.7597289085388184
SUP-T1	Lapatinib	0.8653190000000001	0.8041897416114807
ES4	Tamoxifen	0.924744	0.8940403461456299
NCI-H522	Linsitinib	0.9641360000000001	0.8698450326919556
Ca9-22	Staurosporine	0.248214	0.7730298042297363
IMR-5	MK-1775	0.6010939999999999	0.8545973300933838
HCC2218	Linsitinib	0.9694729999999999	0.8400068879127502
EW-11	Vinblastine	0.615729	0.8397477865219116
SNU-C2B	Lapatinib	0.8683290000000001	0.8763841986656189
NCI-H1781	Navitoclax	0.860582	0.8868644237518309
TOV-21G	Tamoxifen	0.932076	0.8527224063873291
HCC1419	Sorafenib	0.863979	0.8758386373519897
OVCAR-8	Crizotinib	0.99446	0.8727092146873474
HOS	Staurosporine	0.095105	0.8611869812011719
HCC1419	Nilotinib	0.864717	0.8758386373519897
HO-1-N-1	Leflunomide	0.914602	0.8067384362220764
SJSA-1	Lapatinib	0.9167200000000001	0.8309763073921204
PANC-02-03	Palbociclib	0.914855	0.8445113301277161
23132-87	Ruxolitinib	0.9788709999999999	0.8325678706169128
NKM-1	Daporinad	0.693297	0.7127337455749512
KY821	Dabrafenib	0.958548	0.7896749973297119
RT4	Nilotinib	0.9750639999999999	0.8519636988639832
FTC-133	Staurosporine	0.419886	0.8687599897384644
HSC-3	Lapatinib	0.775678	0.8314257860183716
KM12	Ruxolitinib	0.977332	0.8125138878822327
JSC-1	Vorinostat	0.621336	0.8260886073112488
SK-LU-1	Dabrafenib	0.950175	0.8719118237495422
MS-1	Erlotinib	0.993099	0.8334577083587646
C3A	Dasatinib	0.97301	0.8867095708847046
MDA-MB-157	Afatinib	0.957681	0.8945042490959167
Saos-2	Ruxolitinib	0.9681620000000001	0.9009069800376892
UMC-11	Afatinib	0.9538479999999999	0.8711408972740173
HCC1569	Vorinostat	0.846299	0.8796380758285522
MKN28	Crizotinib	0.972191	0.8469695448875427
COLO-679	Gefitinib	0.974556	0.8788071870803833
SW684	Navitoclax	0.959882	0.9112640619277954
MDST8	Ulixertinib	0.6543	0.865566611289978
OVCAR-5	Ruxolitinib	0.9514799999999999	0.8592738509178162
PL18	Vorinostat	0.8348959999999999	0.8734084367752075
BT-483	Linsitinib	0.959514	0.8940462470054626
NCI-H835	Staurosporine	0.403047	0.8786625862121582
HSC-39	Osimertinib	0.944493	0.7892194390296936
RERF-GC-1B	Dasatinib	0.353756	0.884087860584259
RD	Lapatinib	0.9471229999999999	0.8794075250625609
OVCA420	Lapatinib	0.651111	0.8448815941810608
NCI-H82	Crizotinib	0.9783290000000001	0.8391522765159607
NCI-H2023	Daporinad	0.881308	0.8781145811080933
BHT-101	Trametinib	0.340562	0.8254824876785278
8505C	Erlotinib	0.9617180000000001	0.8958792090415955
U251	Vorinostat	0.826778	0.8920921087265015
LS-411N	Sorafenib	0.768664	0.8332691192626953
KG-1	Staurosporine	0.24077800000000002	0.7885327935218811
DoTc2-4510	Dabrafenib	0.9788399999999999	0.8570576906204224
SK-ES-1	Trametinib	0.984217	0.8499648571014404
UACC-812	Vinblastine	0.897373	0.90724778175354
NCI-H720	Dabrafenib	0.9798530000000001	0.8892748355865479
HARA	Ruxolitinib	0.9489540000000001	0.8386423587799072
COR-L279	MK-1775	0.807389	0.8005960583686829
GB-1	Trametinib	0.932142	0.8670524358749391
KMRC-20	Crizotinib	0.985957	0.8971331119537354
NCI-H2591	Dasatinib	0.956995	0.931043028831482
NB14	Sorafenib	0.814758	0.8402783870697021
LS-411N	Lapatinib	0.8983260000000001	0.8332691192626953
NCI-H1693	Gefitinib	0.902817	0.8725162744522095
SNU-61	Trametinib	0.733875	0.8493279814720154
WSU-NHL	Ulixertinib	0.959522	0.8178442120552063
OVCAR-5	Afatinib	0.8328780000000001	0.8592738509178162
SK-MM-2	MK-1775	0.946915	0.8482273817062378
LOU-NH91	Dasatinib	0.804658	0.8897316455841064
DAN-G	Vinblastine	0.8951870000000001	0.8609583377838135
CESS	Staurosporine	0.26050100000000004	0.8058632612228394
WSU-NHL	Daporinad	0.306465	0.8178442120552063
SBC-3	Crizotinib	0.9685790000000001	0.8656815886497498
NCI-H2023	Tamoxifen	0.961831	0.8781145811080933
NCI-H441	Dasatinib	0.8993909999999999	0.8891496062278748
PWR-1E	Sorafenib	0.905184	0.8798102140426636
OVKATE	Tamoxifen	0.945817	0.8885613679885864
DMS-273	Erlotinib	0.9608969999999999	0.8549580574035645
OE19	Dasatinib	0.921961	0.8042139410972595
AGS	Leflunomide	0.881447	0.8545509576797485
A549	Linsitinib	0.9220520000000001	0.8575974702835083
SNU-C5	Navitoclax	0.891445	0.8670356869697571
SW1463	Linsitinib	0.926155	0.828086256980896
GP5d	Lapatinib	0.9497540000000001	0.8516658544540405
HCC2157	Tamoxifen	0.921257	0.8571523427963257
NCI-H2228	Erlotinib	0.949311	0.8655792474746704
U-266	Lapatinib	0.9150469999999999	0.874668538570404
U-87-MG	Staurosporine	0.565628	0.8855447173118591
PANC-04-03	Navitoclax	0.9641270000000001	0.8699461221694946
LNCaP-Clone-FGC	Staurosporine	0.437222	0.8745763897895813
HCC1428	Osimertinib	0.9729040000000001	0.8670053482055664
NCI-H1568	MK-1775	0.688496	0.9116185307502748
8305C	Lapatinib	0.9063969999999999	0.8465543389320374
HPAC	MK-1775	0.697229	0.8677005767822266
PC-3	Dasatinib	0.9295620000000001	0.8743962049484253
NCI-H209	Afatinib	0.765932	0.8653702735900879
OCUB-M	Palbociclib	0.982701	0.8602362275123596
PC-3	Ulixertinib	0.956147	0.8743962049484253
TK10	Erlotinib	0.862341	0.8492801785469055
NCI-H3118	MK-1775	0.561044	0.8444417715072632
MOLP-8	Vorinostat	0.701732	0.8718687891960144
SK-GT-2	Dabrafenib	0.961433	0.7858527302742004
CAL-120	Navitoclax	0.5861810000000001	0.8900260329246521
HCC1143	Sorafenib	0.9514879999999999	0.8463708758354187
GI-1	Linsitinib	0.982139	0.8599485754966736
WM793B	Ulixertinib	0.8920645	0.8722561597824097
SF268	MK-1775	0.8428629999999999	0.9039050340652466
639-V	Tamoxifen	0.9324180000000001	0.8757831454277039
P12-ICHIKAWA	MK-1775	0.500017	0.7982507944107056
COR-L23	MK-1775	0.545462	0.8648362159729004
SW1271	Osimertinib	0.962209	0.8762385845184326
LOXIMVI	Palbociclib	0.882934	0.863692045211792
UACC-893	Lapatinib	0.557667	0.8799964189529419
A375	Erlotinib	0.974561	0.8458114266395569
LB771-HNC	Dasatinib	0.982542	0.8821530342102051
DU-145	Osimertinib	0.9646530000000001	0.8952473402023315
RD	Tamoxifen	0.967888	0.8794075250625609
OCUM-1	Tamoxifen	0.960471	0.8201462030410767
FADU	Vinblastine	0.610638	0.8465014696121216
KARPAS-620	Erlotinib	0.9767790000000001	0.8249547481536865
KM12	Trametinib	0.607295	0.8125138878822327
TE-6	Sorafenib	0.841153	0.812839150428772
CAL-85-1	Dasatinib	0.9345110000000001	0.8612172603607178
SK-MM-2	Linsitinib	0.925234	0.8482273817062378
NCI-H1975	Palbociclib	0.9214129999999999	0.8464122414588928
CAL-148	Afatinib	0.8260290000000001	0.8959220647811891
HD-MY-Z	MK-1775	0.810986	0.882778525352478
NCI-H1581	Ruxolitinib	0.963109	0.8722620010375977
Caov-4	Daporinad	0.917171	0.8935056328773499
OVK-18	Afatinib	0.983721	0.8798199295997621
SW13	Ruxolitinib	0.980894	0.8648108243942261
RPMI-8402	Palbociclib	0.535274	0.8021436929702759
MDA-MB-157	Dabrafenib	0.9927379999999999	0.8945042490959167
FLO-1	Afatinib	0.830204	0.8831015229225159
RH-1	Ruxolitinib	0.98969	0.8725552558898926
NCI-H2122	Osimertinib	0.9403290000000001	0.8043142557144165
ML-2	Sorafenib	0.861555	0.783549964427948
PA-TU-8988T	Gefitinib	0.963366	0.8886681795120239
TUR	Navitoclax	0.9953850000000001	0.8419728279113771
697	Osimertinib	0.9483299999999999	0.7766738533973694
697	Erlotinib	0.9373809999999999	0.7766738533973694
CAL-33	Dabrafenib	0.98545	0.8574694395065308
PL18	Crizotinib	0.9892549999999999	0.8734084367752075
HO-1-u-1	Vinblastine	0.780257	0.8427770733833313
BPH-1	Gefitinib	0.819932	0.8184301257133484
SK-LMS-1	Sorafenib	0.932527	0.8934197425842285
SR	MK-1775	0.441719	0.8193178176879883
OE21	Osimertinib	0.829498	0.8529276847839355
WIL2-NS	Sorafenib	0.8772280000000001	0.8048078417778015
ML-2	Vorinostat	0.761912	0.783549964427948
K5	Gefitinib	0.980201	0.829742431640625
HPAC	Dasatinib	0.962493	0.8677005767822266
YT	Erlotinib	0.992734	0.8152694106101991
G-361	Linsitinib	0.959799	0.8300361633300781
RKO	Dasatinib	0.951204	0.8530850410461426
DAN-G	Tamoxifen	0.937737	0.8609583377838135
RERF-LC-Sq1	MK-1775	0.6492720000000001	0.8590334057807922
MKN28	Lapatinib	0.870858	0.8469695448875427
EM-2	Staurosporine	0.24511999999999998	0.7597289085388184
BC-1	Navitoclax	0.920048	0.7990077137947083
PSN1	MK-1775	0.7288560000000001	0.8444611430168152
NCI-H64	Erlotinib	0.9703379999999999	0.8551721572875977
ECC10	Sorafenib	0.798758	0.8223742246627808
HSC-2	Daporinad	0.675639	0.8626450896263123
RKN	Trametinib	0.8667739999999999	0.8662382364273071
A204	Vinblastine	0.832415	0.8682987689971924
NCI-H1573	Linsitinib	0.900122	0.8662921786308289
CAL-39	Leflunomide	0.870809	0.8145598769187927
PANC-08-13	Staurosporine	0.5223300000000001	0.8734333515167236
TE-5	Osimertinib	0.943152	0.9006841778755188
MHH-PREB-1	Trametinib	0.983714	0.8113750219345093
ES7	Linsitinib	0.9447639999999999	0.8397741913795471
RPMI-7951	Erlotinib	0.976419	0.8680143356323242
NCI-H2405	Lapatinib	0.9327979999999999	0.887771725654602
COR-L95	Daporinad	0.61632	0.8687490224838257
KU812	Daporinad	0.42570600000000003	0.7255071401596069
UACC-62	Ulixertinib	0.7091854999999999	0.8834430575370789
ETK-1	Sorafenib	0.868956	0.8743140697479248
OAW-42	Ulixertinib	0.964542	0.8572551012039185
NCI-H747	Erlotinib	0.8287200000000001	0.8561864495277405
NCI-H2731	Dasatinib	0.951192	0.8826222419738771
NUGC-4	Dabrafenib	0.9744659999999999	0.8420478701591492
MCF7	Dabrafenib	0.946242	0.9031578302383424
KYAE-1	Dabrafenib	0.9653799999999999	0.8468853235244751
CA46	Leflunomide	0.7915449999999999	0.8215068578720093
Saos-2	Crizotinib	0.989582	0.9009069800376892
HCC1954	Palbociclib	0.9859120000000001	0.8955276012420654
DOV13	Sorafenib	0.5655279999999999	0.8504725694656372
PL18	Osimertinib	0.9810209999999999	0.8734084367752075
EMC-BAC-2	Dasatinib	0.840117	0.8853598833084106
U-87-MG	Vorinostat	0.9014459999999999	0.8855447173118591
NCI-H2591	Gefitinib	0.962577	0.931043028831482
U251	Ruxolitinib	0.975598	0.8920921087265015
PANC-02-03	Erlotinib	0.9052610000000001	0.8445113301277161
DAN-G	Staurosporine	0.17837	0.8609583377838135
OE21	Vorinostat	0.892322	0.8529276847839355
SJRH30	Leflunomide	0.855439	0.8732752799987793
PL4	Vinblastine	0.800834	0.8601479530334473
ES4	Navitoclax	0.803705	0.8940403461456299
BICR78	Ruxolitinib	0.962203	0.823369562625885
BT-20	Ulixertinib	0.9834535	0.8840433955192566
BE-13	Dasatinib	0.86198	0.756018340587616
SU8686	Dabrafenib	0.9666520000000001	0.8817484974861145
OVCAR-5	Ulixertinib	0.8364105	0.8592738509178162
KMOE-2	Palbociclib	0.9416610000000001	0.7765347957611084
NB1	Navitoclax	0.851107	0.8409430980682373
NCI-H2405	Gefitinib	0.9413860000000001	0.887771725654602
RCC10RGB	Nilotinib	0.972066	0.8885216116905212
H9	Dasatinib	0.99067	0.870904266834259
EC-GI-10	Dabrafenib	0.9784790000000001	0.8027126789093018
639-V	Sorafenib	0.8690760000000001	0.8757831454277039
CAPAN-2	Linsitinib	0.9027229999999999	0.8689672946929932
CAL-51	Gefitinib	0.967309	0.8392249345779419
DMS-53	Trametinib	0.889401	0.8650990128517151
SJRH30	Vinblastine	0.74641	0.8732752799987793
EM-2	MK-1775	0.507532	0.7597289085388184
OACp4C	MK-1775	0.563505	0.8334850072860718
IST-MES1	Staurosporine	0.344673	0.8881126642227173
MFE-280	Ulixertinib	0.9723145000000001	0.887191116809845
M059J	Erlotinib	0.953234	0.8513220548629761
NCI-H2342	Daporinad	0.9821979999999999	0.8981663584709167
CGTH-W-1	Ulixertinib	0.952475	0.8688263893127441
A172	Ulixertinib	0.9357645	0.883428692817688
NCI-N87	Dasatinib	0.8443209999999999	0.8370404243469238
OVMIU	Lapatinib	0.70662	0.8082147836685181
U-266	Ruxolitinib	0.980504	0.874668538570404
NCI-H1651	Afatinib	0.93148	0.9000336527824402
DMS-53	Linsitinib	0.89712	0.8650990128517151
NCI-H2818	Navitoclax	0.9475709999999999	0.8959329724311829
SUP-T1	Gefitinib	0.98224	0.8041897416114807
KMRC-20	Palbociclib	0.9659030000000001	0.8971331119537354
WM793B	Vorinostat	0.810638	0.8722561597824097
KMS-12-BM	MK-1775	0.5236729999999999	0.8425175547599792
MFE-319	Sorafenib	0.867309	0.8941602110862732
KM12	Vorinostat	0.7910590000000001	0.8125138878822327
SCC-4	Daporinad	0.661463	0.8428542017936707
OPM-2	Navitoclax	0.8858219999999999	0.8426620364189148
CaR-1	Osimertinib	0.9155110000000001	0.8644729852676392
A253	Staurosporine	0.591213	0.8890067934989929
HCC-44	Linsitinib	0.934657	0.8406512141227722
CAL-29	Gefitinib	0.9388219999999999	0.8769486546516418
NCI-H716	Vinblastine	0.879151	0.85566246509552
TYK-nu	Linsitinib	0.976448	0.8534674644470215
TE-1	Afatinib	0.8473120000000001	0.8765502572059631
SK-MEL-5	Leflunomide	0.917529	0.8423921465873718
NUGC-3	Lapatinib	0.802995	0.8707129955291748
SK-LU-1	Navitoclax	0.753526	0.8719118237495422
OSC-20	Dasatinib	0.797167	0.8638228178024292
KP-4	Ruxolitinib	0.9836469999999999	0.8599920272827148
MFM-223	Navitoclax	0.764088	0.8964037299156189
HARA	Osimertinib	0.922939	0.8386423587799072
NCI-H322M	Tamoxifen	0.935945	0.8539749979972839
SNU-C1	Trametinib	0.510826	0.8464343547821045
SK-GT-2	Dasatinib	0.7912	0.7858527302742004
D-283MED	Navitoclax	0.701527	0.811889111995697
EN	Gefitinib	0.9786030000000001	0.8655890226364136
NCI-H1781	Ruxolitinib	0.9680540000000001	0.8868644237518309
A172	Sorafenib	0.8497819999999999	0.883428692817688
GP5d	Linsitinib	0.975402	0.8516658544540405
SK-MEL-2	Gefitinib	0.9905649999999999	0.8624357581138611
NCI-H1666	Osimertinib	0.833317	0.8481648564338684
SCC-4	Trametinib	0.9430879999999999	0.8428542017936707
SNU-C1	Tamoxifen	0.9225129999999999	0.8464343547821045
RKO	Trametinib	0.635821	0.8530850410461426
NB7	Dasatinib	0.9685549999999999	0.8703921437263489
UACC-62	Leflunomide	0.921054	0.8834430575370789
KU-19-19	Navitoclax	0.987001	0.8550961017608643
KARPAS-45	Osimertinib	0.992809	0.8097934722900391
SW626	Ulixertinib	0.8538375	0.8632884621620178
NCI-H524	Nilotinib	0.986634	0.8436567187309265
SNU-175	Ruxolitinib	0.9855290000000001	0.8339217901229858
NCI-H1155	Gefitinib	0.98201	0.8625718951225281
OCI-AML2	Lapatinib	0.9027129999999999	0.7573859095573425
G-401	Trametinib	0.7604989999999999	0.8465107679367065
NCI-H322M	Dabrafenib	0.8831200000000001	0.8539749979972839
C32	Daporinad	0.9089379999999999	0.8533318042755127
LCLC-103H	Staurosporine	0.347734	0.8900237083435059
CHL-1	Crizotinib	0.993251	0.8409494757652283
CFPAC-1	Staurosporine	0.508061	0.859975278377533
VMRC-RCZ	Nilotinib	0.9822930000000001	0.8844443559646606
PC-14	Ulixertinib	0.9127065000000001	0.8298155665397644
A3-KAW	Afatinib	0.78279	0.7814410328865051
COR-L23	Palbociclib	0.950995	0.8648362159729004
BL-41	Gefitinib	0.9983110000000001	0.8370137214660645
ST486	Lapatinib	0.848824	0.80394047498703
EW-22	Vinblastine	0.487969	0.8480942845344543
KMS-12-BM	Osimertinib	0.948241	0.8425175547599792
RL95-2	Nilotinib	0.989399	0.86311936378479
GAK	Sorafenib	0.8391379999999999	0.8693429827690125
MN-60	Linsitinib	0.962965	0.8289879560470581
NKM-1	Palbociclib	0.845258	0.7127337455749512
PCI-30	Afatinib	0.802295	0.8459574580192566
H-EMC-SS	Ulixertinib	0.8718995	0.8825356960296631
JHH-1	Dasatinib	0.9254459999999999	0.8681108355522156
CaR-1	Nilotinib	0.9907379999999999	0.8644729852676392
HCC1395	Ulixertinib	0.914535	0.8939730525016785
A498	Dabrafenib	0.962772	0.8506592512130737
CS1	Afatinib	0.8218209999999999	0.8266821503639221
ETK-1	Linsitinib	0.9530799999999999	0.8743140697479248
SK-ES-1	Crizotinib	0.973744	0.8499648571014404
HuO9	Dabrafenib	0.98567	0.8782662153244019
PANC-04-03	Dasatinib	0.815649	0.8699461221694946
Hs-578-T	Palbociclib	0.958829	0.8578746914863586
KARPAS-45	Sorafenib	0.823592	0.8097934722900391
EFM-192A	Afatinib	0.794188	0.8990043997764587
NB14	Daporinad	0.142571	0.8402783870697021
Saos-2	Tamoxifen	0.9710799999999999	0.9009069800376892
SUP-M2	Osimertinib	0.993762	0.8328384160995483
LoVo	Trametinib	0.5169630000000001	0.8513670563697815
SK-CO-1	Vinblastine	0.5022449999999999	0.8318113088607788
T47D	Afatinib	0.870159	0.8879223465919495
HOS	Dabrafenib	0.971972	0.8611869812011719
COLO-205	Gefitinib	0.9757440000000001	0.8002780675888062
EJM	Crizotinib	0.9813930000000001	0.8493788838386536
KM12	Sorafenib	0.832665	0.8125138878822327
HT-29	Sorafenib	0.877274	0.8372129201889038
CAL-148	Vorinostat	0.7105	0.8959220647811891
A172	Dasatinib	0.885433	0.883428692817688
T98G	Sorafenib	0.9234180000000001	0.8750630021095276
NCI-H446	Afatinib	0.801301	0.8671269416809082
OACp4C	Sorafenib	0.9070309999999999	0.8334850072860718
WM-115	Staurosporine	0.49525600000000003	0.8635554313659668
OCI-AML5	Leflunomide	0.907643	0.7419441938400269
NCI-H1623	Navitoclax	0.908301	0.874643087387085
QGP-1	Afatinib	0.942321	0.9045509099960328
Daoy	Dabrafenib	0.985016	0.8491519689559937
HCC70	Linsitinib	0.9954729999999999	0.9126018285751344
H-EMC-SS	Linsitinib	0.888984	0.8825356960296631
LAMA-84	Dabrafenib	0.71101	0.681922197341919
SK-MEL-24	Dabrafenib	0.675467	0.9108020067214966
VM-CUB-1	Erlotinib	0.9687520000000001	0.8559290766716003
NCI-H211	Crizotinib	0.968123	0.8033521175384521
CAS-1	Linsitinib	0.968066	0.8772541880607605
SW1783	Staurosporine	0.178203	0.8918840289115906
NCI-H1155	Osimertinib	0.968115	0.8625718951225281
HCC1428	Ulixertinib	0.95155	0.8670053482055664
OV-56	Dabrafenib	0.968276	0.9119595289230348
SNU-449	Staurosporine	0.604825	0.8947371840476991
L-540	Crizotinib	0.962543	0.7962183952331543
A2780	Erlotinib	0.944818	0.8311009407043457
JURL-MK1	Leflunomide	0.7733	0.7786839008331299
MS-1	Linsitinib	0.893185	0.8334577083587646
NOMO-1	Staurosporine	0.311271	0.8369885683059692
LNCaP-Clone-FGC	Osimertinib	0.876368	0.8745763897895813
TC-YIK	Staurosporine	0.31998899999999997	0.8483303785324097
EN	Dasatinib	0.9850899999999999	0.8655890226364136
U-118-MG	Leflunomide	0.86993	0.8883341550827026
JVM-3	Vinblastine	0.38092600000000004	0.8224810361862183
Saos-2	Dasatinib	0.869818	0.9009069800376892
NCI-H2731	Gefitinib	0.9802870000000001	0.8826222419738771
NCI-H2722	Ulixertinib	0.8940445	0.8833197951316833
RMG-I	Ulixertinib	0.9240615	0.8815479278564453
SU-DHL-8	Ulixertinib	0.9862084999999999	0.8541843295097351
SUP-HD1	Osimertinib	0.950564	0.8059243559837341
VA-ES-BJ	Erlotinib	0.95875	0.8792027831077576
SK-MEL-2	Linsitinib	0.9950190000000001	0.8624357581138611
EN	Palbociclib	0.954103	0.8655890226364136
WSU-NHL	Staurosporine	0.101457	0.8178442120552063
SCC-9	Navitoclax	0.975777	0.8862026333808899
SNU-1	Staurosporine	0.240195	0.8931125402450562
ESO51	Leflunomide	0.701705	0.8892751336097717
CCK-81	Crizotinib	0.857086	0.803497314453125
NCI-H841	Lapatinib	0.913775	0.8770860433578491
GCT	Leflunomide	0.9124760000000001	0.8632422685623169
KURAMOCHI	Erlotinib	0.946881	0.8644692301750183
NCI-H3118	Lapatinib	0.732093	0.8444417715072632
NCI-H1048	MK-1775	0.627524	0.8709814548492432
UMC-11	Ruxolitinib	0.981085	0.8711408972740173
Ca9-22	Dasatinib	0.640158	0.7730298042297363
EN	Staurosporine	0.5392020000000001	0.8655890226364136
MRK-nu-1	Ruxolitinib	0.993082	0.8792592883110046
CAL-85-1	Osimertinib	0.9849459999999999	0.8612172603607178
IHH-4	Linsitinib	0.941945	0.8490870594978333
GA-10	Tamoxifen	0.957736	0.8240551352500916
5637	Trametinib	0.8069810000000001	0.8735110759735107
NCI-H1694	Sorafenib	0.8790950000000001	0.8970061540603638
G-401	Dabrafenib	0.9149799999999999	0.8465107679367065
NCI-H2591	Trametinib	0.893328	0.931043028831482
PWR-1E	MK-1775	0.677832	0.8798102140426636
Raji	Gefitinib	0.990872	0.8263351321220398
EFM-192A	Navitoclax	0.954393	0.8990043997764587
COLO-829	Vorinostat	0.779724	0.8498632907867432
RPMI-8226	Lapatinib	0.927226	0.8439446687698364
HCC70	Trametinib	0.952369	0.9126018285751344
CAL-62	MK-1775	0.593426	0.8877940177917479
EB2	Erlotinib	0.9435969999999999	0.8449573516845703
NCI-H1563	Ulixertinib	0.971347	0.8933297991752625
AN3-CA	Vorinostat	0.895073	0.8874451518058777
Calu-6	Dasatinib	0.9463450000000001	0.8410944938659668
NCI-H2170	Dabrafenib	0.930617	0.7898494005203247
COLO-684	Nilotinib	0.945687	0.8629542589187622
KYSE-180	MK-1775	0.611649	0.8770189881324768
8305C	Leflunomide	0.846052	0.8465543389320374
NB10	Erlotinib	0.983809	0.8375968933105469
BFTC-909	Nilotinib	0.901899	0.8371555805206299
SK-MEL-24	Daporinad	0.9423540000000001	0.9108020067214966
KARPAS-422	Leflunomide	0.8565889999999999	0.8132132291793823
MLMA	Erlotinib	0.983075	0.8475160002708435
HOP-62	Linsitinib	0.977008	0.8774795532226562
KATOIII	Trametinib	0.815588	0.8572098612785339
TGBC11TKB	Afatinib	0.8101010000000001	0.8378111124038696
NCI-H522	Palbociclib	0.9758479999999999	0.8698450326919556
TT2609-C02	Dasatinib	0.97241	0.8700889348983765
NCI-H650	Gefitinib	0.963837	0.9074073433876038
MES-SA	Osimertinib	0.9495319999999999	0.8565490245819092
SU-DHL-8	Dabrafenib	0.9978360000000001	0.8541843295097351
GI-1	Palbociclib	0.987282	0.8599485754966736
LXF-289	Dabrafenib	0.989102	0.8371976613998413
OAW-28	Ulixertinib	0.9285525	0.8744004964828491
KMOE-2	Osimertinib	0.9757399999999999	0.7765347957611084
JSC-1	Leflunomide	0.903847	0.8260886073112488
SUP-HD1	Dasatinib	0.986534	0.8059243559837341
TGBC24TKB	MK-1775	0.660896	0.8370832800865173
NCI-H1703	Gefitinib	0.977139	0.8791713714599609
WM278	Sorafenib	0.892035	0.8512531518936157
NCI-H2818	Dasatinib	0.8371360000000001	0.8959329724311829
CAL-29	Osimertinib	0.9067360000000001	0.8769486546516418
SK-LMS-1	Trametinib	0.8849030000000001	0.8934197425842285
H4	Gefitinib	0.9864930000000001	0.8562567830085754
KU812	Ruxolitinib	0.96336	0.7255071401596069
IA-LM	Crizotinib	0.99465	0.9038143157958984
Ca9-22	Afatinib	0.658882	0.7730298042297363
LK-2	Vorinostat	0.797725	0.8427680730819702
EJM	Vinblastine	0.694412	0.8493788838386536
FLO-1	Vinblastine	0.599146	0.8831015229225159
OPM-2	Leflunomide	0.930147	0.8426620364189148
NCCIT	Lapatinib	0.978777	0.8663201332092285
MDA-MB-175-VII	Gefitinib	0.705525	0.8739038705825806
L-1236	Palbociclib	0.92724	0.825641393661499
SNU-1040	Trametinib	0.894702	0.8550753593444824
KU-19-19	Ruxolitinib	0.987136	0.8550961017608643
COLO-680N	Nilotinib	0.9812219999999999	0.8814071416854858
AMO-1	Lapatinib	0.819058	0.8174757957458496
KP-1N	Tamoxifen	0.949485	0.8879070281982422
SK-CO-1	Nilotinib	0.9354399999999999	0.8318113088607788
H9	MK-1775	0.558898	0.870904266834259
5637	Gefitinib	0.916587	0.8735110759735107
TC-71	Erlotinib	0.980033	0.8441471457481384
NCI-H2228	Navitoclax	0.907911	0.8655792474746704
A204	Osimertinib	0.915408	0.8682987689971924
A204	Sorafenib	0.764775	0.8682987689971924
PA-TU-8988T	Nilotinib	0.9806040000000001	0.8886681795120239
JVM-3	Lapatinib	0.8245809999999999	0.8224810361862183
ESS-1	Nilotinib	0.9555469999999999	0.8717299103736877
VMRC-LCD	Dasatinib	0.987985	0.8973358869552612
NCI-H2373	Gefitinib	0.945263	0.9002640247344971
LS-513	Afatinib	0.709356	0.8101537823677063
WSU-NHL	Nilotinib	0.94389	0.8178442120552063
NCI-H2810	Crizotinib	0.982143	0.8638597726821899
L-363	Erlotinib	0.987125	0.8509390354156494
JVM-3	Vorinostat	0.634621	0.8224810361862183
NB13	Tamoxifen	0.8778219999999999	0.8513321876525879
NCI-H1341	Linsitinib	0.9820049999999999	0.8568750023841858
MES-SA	Ulixertinib	0.9205285	0.8565490245819092
SH-4	Vinblastine	0.815476	0.8763168454170227
NCI-H1915	Lapatinib	0.95255	0.857610821723938
BT-483	Daporinad	0.9529610000000001	0.8940462470054626
LC-1-sq	MK-1775	0.5457390000000001	0.8741526007652283
PA-1	Vorinostat	0.646602	0.8364326953887941
NEC8	Ulixertinib	0.983199	0.8732411861419678
KYSE-410	Linsitinib	0.964824	0.8522459864616394
ALL-SIL	Ruxolitinib	0.983691	0.71672123670578
Daudi	Lapatinib	0.8553459999999999	0.8390489816665649
TE-1	Vinblastine	0.6636350000000001	0.8765502572059631
LU-135	Gefitinib	0.98187	0.8616669178009033
LU-165	Navitoclax	0.811868	0.8990356326103209
H4	Leflunomide	0.932191	0.8562567830085754
HC-1	Dabrafenib	0.973517	0.8193084001541138
JHH-7	Nilotinib	0.986192	0.8576345443725586
PCI-30	Dabrafenib	0.957536	0.8459574580192566
PA-1	Gefitinib	0.9880540000000001	0.8364326953887941
RPMI-6666	Lapatinib	0.8471129999999999	0.8390361070632935
OVISE	Vorinostat	0.8431049999999999	0.8645586967468262
OS-RC-2	Trametinib	0.955091	0.8668581247329712
PSN1	Linsitinib	0.929002	0.8444611430168152
HOP-62	Dabrafenib	0.976718	0.8774795532226562
MOG-G-CCM	Afatinib	0.861402	0.8602915406227112
JiyoyeP-2003	Trametinib	0.96434	0.8190810084342957
MEL-JUSO	Crizotinib	0.991885	0.8634296655654907
NOMO-1	Linsitinib	0.942909	0.8369885683059692
MKN28	Gefitinib	0.9664659999999999	0.8469695448875427
Detroit562	Trametinib	0.8692139999999999	0.8406391143798828
ME-180	Erlotinib	0.902458	0.8440104126930237
KU812	Staurosporine	0.315788	0.7255071401596069
PC-14	Navitoclax	0.9716809999999999	0.8298155665397644
EB-3	Leflunomide	0.786097	0.8361071348190308
LN-229	Ruxolitinib	0.9354969999999999	0.8993396162986755
NEC8	Leflunomide	0.9318559999999999	0.8732411861419678
COR-L23	Leflunomide	0.867712	0.8648362159729004
22RV1	Lapatinib	0.9241870000000001	0.8664481043815613
SF268	Tamoxifen	0.9709120000000001	0.9039050340652466
HCC202	Vorinostat	0.8462879999999999	0.9000367522239685
HuH-7	Navitoclax	0.759253	0.8792348504066467
NCI-H226	Tamoxifen	0.916003	0.9015543460845948
NCI-H1435	MK-1775	0.916242	0.8795915246009827
MOLT-16	Leflunomide	0.7876029999999999	0.7880648374557495
KARPAS-1106P	Dasatinib	0.5258189999999999	0.8335913419723511
NCI-H1435	Afatinib	0.9006209999999999	0.8795915246009827
CW-2	Leflunomide	0.878642	0.8283001780509949
KMS-12-BM	Afatinib	0.882085	0.8425175547599792
T-T	Ulixertinib	0.905591	0.8160774707794191
SK-OV-3	Linsitinib	0.963317	0.8727946281433105
RMG-I	Vinblastine	0.818037	0.8815479278564453
MONO-MAC-6	Lapatinib	0.8810479999999999	0.756885290145874
NCI-H2066	Trametinib	0.9612780000000001	0.871301531791687
MDST8	Osimertinib	0.9645030000000001	0.865566611289978
Calu-6	Crizotinib	0.9666389999999999	0.8410944938659668
KYSE-180	Navitoclax	0.8348209999999999	0.8770189881324768
SNU-449	Dabrafenib	0.964786	0.8947371840476991
WM793B	Tamoxifen	0.941982	0.8722561597824097
Ramos-2G6-4C10	Vorinostat	0.786279	0.8702603578567505
TGBC24TKB	Gefitinib	0.849232	0.8370832800865173
TGBC1TKB	Vorinostat	0.8354600000000001	0.8376178145408629
AMO-1	Erlotinib	0.9823270000000001	0.8174757957458496
MDA-MB-330	Staurosporine	0.313692	0.8871475458145142
TE-5	MK-1775	0.823681	0.9006841778755188
KMRC-20	MK-1775	0.658664	0.8971331119537354
NCI-H82	Vinblastine	0.5524220000000001	0.8391522765159607
NCI-H2795	Gefitinib	0.981022	0.8275678753852844
PL4	Crizotinib	0.9637020000000001	0.8601479530334473
TK10	MK-1775	0.75643	0.8492801785469055
MFM-223	Dasatinib	0.958024	0.8964037299156189
SUP-HD1	Leflunomide	0.8588870000000001	0.8059243559837341
RMG-I	Osimertinib	0.8381559999999999	0.8815479278564453
C2BBe1	Dabrafenib	0.965299	0.8678733706474304
BxPC-3	Sorafenib	0.946111	0.8621172308921814
RPMI-8866	Ruxolitinib	0.986022	0.8063291311264038
LU-139	Leflunomide	0.901091	0.8559566140174866
FTC-133	Tamoxifen	0.916142	0.8687599897384644
LAMA-84	Vorinostat	0.720187	0.681922197341919
DBTRG-05MG	Erlotinib	0.917055	0.895638644695282
AN3-CA	Afatinib	0.885222	0.8874451518058777
CTV-1	Crizotinib	0.80953	0.7998336553573608
SNG-M	Osimertinib	0.9725469999999999	0.8171676993370056
NCI-H847	Nilotinib	0.993717	0.8109825253486633
MKN28	Afatinib	0.858928	0.8469695448875427
TOV-21G	Afatinib	0.760641	0.8527224063873291
SK-PN-DW	Linsitinib	0.909315	0.8404265046119691
YT	Ulixertinib	0.9393125	0.8152694106101991
HCC1143	Lapatinib	0.8158270000000001	0.8463708758354187
AMO-1	Ruxolitinib	0.9172290000000001	0.8174757957458496
Raji	Tamoxifen	0.9638899999999999	0.8263351321220398
SU8686	Linsitinib	0.970091	0.8817484974861145
LN-229	Crizotinib	0.9878319999999999	0.8993396162986755
HCT-116	Tamoxifen	0.982877	0.8183407783508301
SiHa	Dabrafenib	0.9824309999999999	0.8946185111999512
KELLY	Leflunomide	0.889415	0.8470826148986816
COLO-205	MK-1775	0.6745359999999999	0.8002780675888062
U-2-OS	Staurosporine	0.248648	0.8804022669792175
NCI-H2085	Trametinib	0.9631700000000001	0.8550903201103209
CADO-ES1	Ulixertinib	0.954734	0.8820904493331909
KYSE-410	Leflunomide	0.851281	0.8522459864616394
ME-1	Dasatinib	0.990239	0.8223682045936584
NCI-H1651	Vinblastine	0.577499	0.9000336527824402
JVM-2	Osimertinib	0.947917	0.8245766758918762
MCF7	Ruxolitinib	0.969922	0.9031578302383424
RO82-W-1	MK-1775	0.8927780000000001	0.9173837900161744
ES7	Daporinad	0.35193	0.8397741913795471
Hey	Dabrafenib	0.8414299999999999	0.8232476711273193
huH-1	Trametinib	0.9259649999999999	0.8488343358039856
SW1783	Gefitinib	0.9787799999999999	0.8918840289115906
C3A	Leflunomide	0.9104059999999999	0.8867095708847046
KP-1N	Leflunomide	0.907208	0.8879070281982422
A375	Afatinib	0.8608379999999999	0.8458114266395569
NCI-H209	Staurosporine	0.296869	0.8653702735900879
NCI-H522	Ulixertinib	0.916064	0.8698450326919556
SK-N-FI	Erlotinib	0.9782780000000001	0.8305339217185974
SK-CO-1	Navitoclax	0.4896680000000001	0.8318113088607788
NUGC-3	Tamoxifen	0.9153450000000001	0.8707129955291748
OC-314	Navitoclax	0.9539139999999999	0.8474148511886597
P31-FUJ	Staurosporine	0.393493	0.7917097210884094
OCUM-1	Leflunomide	0.88141	0.8201462030410767
MFH-ino	Trametinib	0.8516360000000001	0.875366747379303
HCC1937	Lapatinib	0.867994	0.8857038021087646
TK	Sorafenib	0.916307	0.8601564764976501
MOLM-13	Gefitinib	0.9483520000000001	0.746444046497345
NCI-H2591	Erlotinib	0.9452790000000001	0.931043028831482
SNU-16	Osimertinib	0.948277	0.8162122368812561
697	Crizotinib	0.90295	0.7766738533973694
SH-4	Trametinib	0.233944	0.8763168454170227
SW684	Erlotinib	0.9709610000000001	0.9112640619277954
KMOE-2	Sorafenib	0.732841	0.7765347957611084
NCI-H345	Staurosporine	0.5281680000000001	0.8931620121002197
Hs-746T	Linsitinib	0.9665969999999999	0.8547801971435547
PSN1	Daporinad	0.6282989999999999	0.8444611430168152
NUGC-3	Afatinib	0.679542	0.8707129955291748
Raji	Osimertinib	0.9511860000000001	0.8263351321220398
HGC-27	Gefitinib	0.986975	0.837030291557312
L-1236	Lapatinib	0.818327	0.825641393661499
NCI-H1048	Erlotinib	0.984259	0.8709814548492432
COLO-680N	Leflunomide	0.900885	0.8814071416854858
HEL	Ruxolitinib	0.826009	0.7661166191101074
ES6	Leflunomide	0.8779440000000001	0.8669596910476685
NCI-H2405	Vinblastine	0.964556	0.887771725654602
HSC-2	Lapatinib	0.825274	0.8626450896263123
HEL	Linsitinib	0.978462	0.7661166191101074
NCI-H929	Erlotinib	0.9861979999999999	0.8419229984283447
MG-63	Trametinib	0.9209309999999999	0.8453958034515381
SNU-1040	Dabrafenib	0.974825	0.8550753593444824
HuO-3N1	Dasatinib	0.745107	0.9037553071975708
HGC-27	Crizotinib	0.994843	0.837030291557312
COLO-679	Vinblastine	0.9099229999999999	0.8788071870803833
CCK-81	Nilotinib	0.989498	0.803497314453125
HeLa	Navitoclax	0.969131	0.8760846853256226
TOV-21G	Osimertinib	0.9364959999999999	0.8527224063873291
BE-13	Trametinib	0.9690270000000001	0.756018340587616
D-392MG	Dabrafenib	0.9842139999999999	0.8670638203620911
A3-KAW	Crizotinib	0.9540209999999999	0.7814410328865051
NCI-H522	Dabrafenib	0.960764	0.8698450326919556
NCI-H441	Erlotinib	0.889948	0.8891496062278748
U-266	Nilotinib	0.979807	0.874668538570404
CCRF-CEM	Dabrafenib	0.980297	0.8270358443260193
NH-12	Crizotinib	0.9888040000000001	0.7950801849365234
NCI-H513	Osimertinib	0.8616590000000001	0.9105449914932252
EGI-1	Dabrafenib	0.9808520000000001	0.8974130749702454
NB14	Ruxolitinib	0.9616309999999999	0.8402783870697021
H-EMC-SS	Osimertinib	0.916924	0.8825356960296631
NCI-H1993	MK-1775	0.705743	0.8243765830993652
IGR-1	Afatinib	0.912906	0.8662109375
DMS-79	Crizotinib	0.998704	0.8722156882286072
RH-1	Nilotinib	0.9336610000000001	0.8725552558898926
NCI-H1755	Trametinib	0.779704	0.8615347743034363
KM-H2	Trametinib	0.981881	0.8619489669799805
EMC-BAC-2	Nilotinib	0.987346	0.8853598833084106
K-562	Vorinostat	0.734888	0.8396306037902832
KYSE-520	Lapatinib	0.732694	0.864849328994751
YH-13	Staurosporine	0.08154199999999999	0.8937108516693115
AM-38	Leflunomide	0.886065	0.8527894616127014
MEG-01	Linsitinib	0.986451	0.7631072402000427
SKN	Nilotinib	0.965884	0.8663246631622314
GI-1	Vorinostat	0.812769	0.8599485754966736
SIMA	Osimertinib	0.927292	0.8610875606536865
MG-63	Crizotinib	0.976935	0.8453958034515381
EN	Ruxolitinib	0.9580120000000001	0.8655890226364136
JIMT-1	Vinblastine	0.630638	0.9128894805908204
HOP-62	Leflunomide	0.940567	0.8774795532226562
MOLP-8	Navitoclax	0.814695	0.8718687891960144
COLO-320-HSR	Daporinad	0.314538	0.824540913105011
SW837	Vorinostat	0.723208	0.8761951923370361
NCI-H1435	Palbociclib	0.9866370000000001	0.8795915246009827
SCC-4	Sorafenib	0.91196	0.8428542017936707
KYSE-50	Dabrafenib	0.973159	0.8316426277160645
SW620	Tamoxifen	0.9421459999999999	0.8224354386329651
A549	Navitoclax	0.840616	0.8575974702835083
NCI-H441	Navitoclax	0.848625	0.8891496062278748
RT4	Navitoclax	0.8050649999999999	0.8519636988639832
SW1088	Nilotinib	0.9850110000000001	0.8804854750633241
SK-N-SH	Erlotinib	0.970082	0.8232605457305908
ESO51	Ruxolitinib	0.9256629999999999	0.8892751336097717
LB771-HNC	Vinblastine	0.849029	0.8821530342102051
L-540	Tamoxifen	0.9617370000000001	0.7962183952331543
D-392MG	Erlotinib	0.981024	0.8670638203620911
NB7	Tamoxifen	0.949859	0.8703921437263489
CAL-51	Ulixertinib	0.9026485000000001	0.8392249345779419
Becker	Staurosporine	0.428048	0.9180445075035096
SK-N-AS	Nilotinib	0.9760719999999999	0.8403229713439941
HuP-T3	MK-1775	0.70581	0.8813180327415466
NCI-H513	Vinblastine	0.970043	0.9105449914932252
NCI-H1092	Sorafenib	0.8793549999999999	0.8719804286956787
DEL	Dasatinib	0.969822	0.8114655017852783
NCI-H28	Dabrafenib	0.827947	0.8655188679695129
NCI-H1155	Lapatinib	0.97019	0.8625718951225281
NCI-H1048	Crizotinib	0.9918170000000001	0.8709814548492432
SW620	Vorinostat	0.728989	0.8224354386329651
MDA-MB-453	Vinblastine	0.743847	0.8673615455627441
UACC-62	Osimertinib	0.9700610000000001	0.8834430575370789
NCI-H1792	Trametinib	0.6275069999999999	0.8472102880477905
TGBC11TKB	Leflunomide	0.863958	0.8378111124038696
SK-CO-1	Staurosporine	0.170704	0.8318113088607788
TCCSUP	Sorafenib	0.922687	0.8904123902320862
CADO-ES1	Nilotinib	0.988044	0.8820904493331909
KARPAS-1106P	Trametinib	0.961672	0.8335913419723511
BC-1	Sorafenib	0.841567	0.7990077137947083
KY821	Staurosporine	0.24328899999999998	0.7896749973297119
DOK	Sorafenib	0.9546600000000001	0.7654273509979248
HT-1376	Vorinostat	0.8483	0.8603841066360474
DAN-G	Lapatinib	0.888769	0.8609583377838135
WSU-NHL	Vorinostat	0.628556	0.8178442120552063
MN-60	Vinblastine	0.757618	0.8289879560470581
T84	Lapatinib	0.842951	0.8533898591995239
NB14	Vinblastine	0.456884	0.8402783870697021
KYSE-180	Sorafenib	0.8910600000000001	0.8770189881324768
ESO51	Trametinib	0.47638800000000003	0.8892751336097717
SCC-4	Leflunomide	0.919475	0.8428542017936707
NCI-H520	Linsitinib	0.982935	0.8666673302650452
HCC1954	Vinblastine	0.8231510000000001	0.8955276012420654
SU-DHL-10	Dabrafenib	0.979907	0.8345033526420593
KP-4	Sorafenib	0.8812959999999999	0.8599920272827148
NCI-H1417	Navitoclax	0.37706	0.8429757356643677
EW-11	Palbociclib	0.9192309999999999	0.8397477865219116
IST-MES1	Crizotinib	0.9769100000000001	0.8881126642227173
OCI-AML2	Sorafenib	0.767716	0.7573859095573425
PEO1	Vinblastine	0.797521	0.8266869783401489
MDST8	Dasatinib	0.9703280000000001	0.865566611289978
SK-N-AS	Ruxolitinib	0.940752	0.8403229713439941
MDA-MB-415	Leflunomide	0.895338	0.8731064796447754
JHH-1	Osimertinib	0.941319	0.8681108355522156
KP-1N	Vorinostat	0.868239	0.8879070281982422
SAT	Ulixertinib	0.9187825	0.8389958739280701
EB-3	Linsitinib	0.941627	0.8361071348190308
KYSE-270	Palbociclib	0.984087	0.8959144949913025
NCI-H2170	Navitoclax	0.612168	0.7898494005203247
NCI-H2009	Dasatinib	0.791788	0.8639240264892578
KU-19-19	Osimertinib	0.987843	0.8550961017608643
MN-60	Trametinib	0.983052	0.8289879560470581
MEL-JUSO	Afatinib	0.949943	0.8634296655654907
GAK	Afatinib	0.90059	0.8693429827690125
A2058	Erlotinib	0.9709780000000001	0.8401681184768677
TK	Crizotinib	0.991157	0.8601564764976501
OPM-2	Lapatinib	0.9408799999999999	0.8426620364189148
OVMIU	Vorinostat	0.815801	0.8082147836685181
OAW-42	Nilotinib	0.9859209999999999	0.8572551012039185
RKN	Vorinostat	0.883418	0.8662382364273071
MCF7	Sorafenib	0.804972	0.9031578302383424
SNU-1	Vinblastine	0.939745	0.8931125402450562
GCIY	Afatinib	0.7641680000000001	0.893354594707489
VM-CUB-1	Afatinib	0.938161	0.8559290766716003
KARPAS-299	MK-1775	0.463305	0.8477320075035095
HCC1419	Palbociclib	0.975936	0.8758386373519897
TT2609-C02	Palbociclib	0.960565	0.8700889348983765
SW620	Ruxolitinib	0.977988	0.8224354386329651
EW-11	Ulixertinib	0.91655	0.8397477865219116
BICR10	Ruxolitinib	0.9780270000000001	0.8314791917800903
SISO	Crizotinib	0.982884	0.8816611766815186
NOMO-1	Tamoxifen	0.956664	0.8369885683059692
BT-474	Tamoxifen	0.964838	0.8674975633621216
FADU	Leflunomide	0.9205030000000001	0.8465014696121216
MIA-PaCa-2	Dasatinib	0.9899399999999999	0.8577819466590881
647-V	Palbociclib	0.984934	0.8999793529510498
DAN-G	Ulixertinib	0.9180545	0.8609583377838135
MFE-280	Staurosporine	0.477249	0.887191116809845
PL18	Nilotinib	0.9827450000000001	0.8734084367752075
SK-GT-2	Sorafenib	0.893336	0.7858527302742004
NCI-H211	Linsitinib	0.894807	0.8033521175384521
NCI-H720	Dasatinib	0.9794799999999999	0.8892748355865479
J82	Dabrafenib	0.9814200000000001	0.8916512131690979
NCC010	Crizotinib	0.9934059999999999	0.8415218591690063
BT-483	Gefitinib	0.9705590000000001	0.8940462470054626
HCC1428	Linsitinib	0.9697979999999999	0.8670053482055664
G-292-Clone-A141B1	Osimertinib	0.931474	0.8744053840637207
U-87-MG	Dasatinib	0.98615	0.8855447173118591
NCI-H2085	Erlotinib	0.979549	0.8550903201103209
Hs-746T	Gefitinib	0.9645959999999999	0.8547801971435547
TGBC11TKB	Gefitinib	0.9688260000000001	0.8378111124038696
KARPAS-45	Crizotinib	0.9092450000000001	0.8097934722900391
EW-16	Ruxolitinib	0.9786590000000001	0.8730216026306152
JSC-1	Erlotinib	0.9354790000000001	0.8260886073112488
HCC1143	Palbociclib	0.9677020000000001	0.8463708758354187
huH-1	Tamoxifen	0.94229	0.8488343358039856
HARA	Vinblastine	0.472008	0.8386423587799072
RD	Navitoclax	0.74019	0.8794075250625609
J82	Dasatinib	0.971148	0.8916512131690979
HSC-39	Staurosporine	0.18053699999999998	0.7892194390296936
ME-1	Daporinad	0.659301	0.8223682045936584
NCI-H2342	Lapatinib	0.9627709999999999	0.8981663584709167
NB13	Staurosporine	0.36212	0.8513321876525879
CHP-134	Vinblastine	0.479174	0.8549941182136536
NKM-1	Nilotinib	0.916673	0.7127337455749512
DG-75	Gefitinib	0.9861719999999999	0.8329947590827942
RCC-JW	Crizotinib	0.9871139999999999	0.8806664943695068
SU-DHL-8	Osimertinib	0.989943	0.8541843295097351
NCI-H841	Leflunomide	0.873352	0.8770860433578491
SK-N-AS	Erlotinib	0.9762649999999999	0.8403229713439941
RL95-2	Navitoclax	0.792848	0.86311936378479
A427	Leflunomide	0.8675360000000001	0.8742714524269104
MDA-MB-453	Erlotinib	0.9667370000000001	0.8673615455627441
EW-3	MK-1775	0.7900520000000001	0.8555809855461121
SW48	Palbociclib	0.8217049999999999	0.8181293606758118
SW872	Trametinib	0.9126049999999999	0.8811740875244141
HPAF-II	Staurosporine	0.637193	0.8777828216552734
HCC-44	Staurosporine	0.155613	0.8406512141227722
K5	MK-1775	0.8293959999999999	0.829742431640625
SNU-423	Gefitinib	0.982934	0.9016656875610352
BC-1	Lapatinib	0.8774719999999999	0.7990077137947083
SN12C	Gefitinib	0.977619	0.8802898526191711
PWR-1E	Vinblastine	0.606464	0.8798102140426636
EFO-21	Gefitinib	0.946533	0.8609948158264159
CFPAC-1	Palbociclib	0.937591	0.859975278377533
TE-4	Osimertinib	0.726005	0.8237055540084839
23132-87	Vinblastine	0.618546	0.8325678706169128
TGW	Afatinib	0.900597	0.8153082728385925
G-361	Palbociclib	0.90302	0.8300361633300781
OV-56	Staurosporine	0.465028	0.9119595289230348
NCI-H1563	Afatinib	0.8315229999999999	0.8933297991752625
ME-1	Vorinostat	0.7481140000000001	0.8223682045936584
NCI-H650	Crizotinib	0.9829979999999999	0.9074073433876038
8305C	Gefitinib	0.9707790000000001	0.8465543389320374
BE2-M17	Vorinostat	0.700471	0.8407790660858154
SK-LU-1	Ulixertinib	0.9222765	0.8719118237495422
CHP-212	Afatinib	0.840341	0.7836065888404846
NCI-H441	Tamoxifen	0.9449040000000001	0.8891496062278748
MDA-MB-361	Crizotinib	0.939199	0.896316647529602
NB14	Vorinostat	0.6457930000000001	0.8402783870697021
NCI-H2810	Leflunomide	0.940077	0.8638597726821899
HT-3	Dasatinib	0.95196	0.8466593027114868
UACC-257	Trametinib	0.514839	0.8711541295051575
NCI-H1876	Ulixertinib	0.9325530000000001	0.872792661190033
OCUB-M	Gefitinib	0.9869399999999999	0.8602362275123596
SNU-C2B	Daporinad	0.827528	0.8763841986656189
LB831-BLC	Ruxolitinib	0.973851	0.8783009648323059
ME-1	Afatinib	0.843908	0.8223682045936584
NCI-H508	Afatinib	0.318892	0.8388383388519287
H-EMC-SS	Erlotinib	0.975483	0.8825356960296631
NCI-H1355	Leflunomide	0.821291	0.8922970294952393
CA46	Tamoxifen	0.927348	0.8215068578720093
HOP-62	Vorinostat	0.8374659999999999	0.8774795532226562
NCI-H2795	Lapatinib	0.846051	0.8275678753852844
JHH-6	Staurosporine	0.330606	0.8693632483482361
MDA-MB-157	Crizotinib	0.9629260000000001	0.8945042490959167
C32	Tamoxifen	0.96439	0.8533318042755127
RH-41	Staurosporine	0.264817	0.8759894967079163
KYSE-270	Dasatinib	0.6430140000000001	0.8959144949913025
GAMG	Vinblastine	0.643638	0.9328327178955078
KYSE-220	Gefitinib	0.915486	0.8418608903884888
Daoy	Ruxolitinib	0.9811270000000001	0.8491519689559937
SK-MM-2	Daporinad	0.686493	0.8482273817062378
NCI-H2373	MK-1775	0.8149810000000001	0.9002640247344971
PFSK-1	Osimertinib	0.954614	0.8582503795623779
769-P	Vinblastine	0.703334	0.8340785503387451
BV-173	Erlotinib	0.964692	0.7634811401367188
ES1	Sorafenib	0.8596090000000001	0.8094872236251831
NB13	Vinblastine	0.478671	0.8513321876525879
CA46	Crizotinib	0.988218	0.8215068578720093
COLO-320-HSR	Osimertinib	0.881959	0.824540913105011
NCI-H1993	Daporinad	0.919074	0.8243765830993652
RKN	Lapatinib	0.9754079999999999	0.8662382364273071
KP-4	Afatinib	0.891752	0.8599920272827148
NCI-H226	Crizotinib	0.9628530000000001	0.9015543460845948
SW1710	Osimertinib	0.9744659999999999	0.8462480902671814
DBTRG-05MG	Nilotinib	0.9700549999999999	0.895638644695282
HCC1187	Gefitinib	0.9860770000000001	0.8550999164581299
CAL-72	Trametinib	0.87035	0.8684409856796265
SK-MEL-1	Sorafenib	0.826779	0.8823235630989075
NCI-H2722	Afatinib	0.9177270000000001	0.8833197951316833
NCI-H2342	Afatinib	0.873656	0.8981663584709167
G-292-Clone-A141B1	Tamoxifen	0.8997459999999999	0.8744053840637207
8-MG-BA	Erlotinib	0.9747459999999999	0.8608697652816772
SW1573	Nilotinib	0.984651	0.9160520434379578
CAPAN-1	MK-1775	0.667501	0.8500964641571045
BE-13	Osimertinib	0.949421	0.756018340587616
CAL-72	MK-1775	0.642183	0.8684409856796265
Calu-6	Dabrafenib	0.8972979999999999	0.8410944938659668
TT2609-C02	Staurosporine	0.452845	0.8700889348983765
AMO-1	Osimertinib	0.955292	0.8174757957458496
COLO-680N	MK-1775	0.917266	0.8814071416854858
NCI-H650	Staurosporine	0.295745	0.9074073433876038
OAW-42	Ruxolitinib	0.9735440000000001	0.8572551012039185
HC-1	Tamoxifen	0.9317280000000001	0.8193084001541138
MOLT-16	Ulixertinib	0.9666555	0.7880648374557495
BL-41	Dabrafenib	0.981844	0.8370137214660645
SW620	Dasatinib	0.962009	0.8224354386329651
BE2-M17	Leflunomide	0.893813	0.8407790660858154
RH-41	Osimertinib	0.953348	0.8759894967079163
PANC-04-03	Ulixertinib	0.8565434999999999	0.8699461221694946
KYSE-180	Staurosporine	0.349132	0.8770189881324768
L-540	Lapatinib	0.91038	0.7962183952331543
IGR-37	Erlotinib	0.97972	0.8684723377227783
MIA-PaCa-2	Navitoclax	0.8753549999999999	0.8577819466590881
MKN1	Vinblastine	0.846096	0.8685792684555054
WM278	Erlotinib	0.9492229999999999	0.8512531518936157
HuO9	Vinblastine	0.6914399999999999	0.8782662153244019
A101D	Vorinostat	0.803421	0.8559414148330688
NCI-H1581	Gefitinib	0.981741	0.8722620010375977
CL-11	Ruxolitinib	0.9534790000000001	0.8514385819435121
U-698-M	Ruxolitinib	0.9724139999999999	0.7767954468727112
NCI-H596	Dabrafenib	0.980282	0.9010074138641356
NB(TU)1-10	Afatinib	0.8203590000000001	0.7955559492111206
TK10	Nilotinib	0.979024	0.8492801785469055
IST-SL2	Leflunomide	0.8736729999999999	0.875685453414917
ME-180	Afatinib	0.73969	0.8440104126930237
KARPAS-1106P	Linsitinib	0.9597709999999999	0.8335913419723511
TK10	Gefitinib	0.939824	0.8492801785469055
NCI-H2369	Sorafenib	0.844374	0.9021682739257812
KYM-1	Vorinostat	0.727291	0.8427258133888245
SW872	Sorafenib	0.901409	0.8811740875244141
LN-18	Palbociclib	0.9670979999999999	0.8733885884284973
SK-N-SH	MK-1775	0.7350479999999999	0.8232605457305908
MFH-ino	Linsitinib	0.926175	0.875366747379303
HO-1-u-1	Sorafenib	0.85803	0.8427770733833313
SNU-387	Tamoxifen	0.9318219999999999	0.9172167778015136
EMC-BAC-2	Gefitinib	0.941958	0.8853598833084106
HCC1599	Sorafenib	0.866066	0.8259115219116211
NCI-H1694	Crizotinib	0.978017	0.8970061540603638
KMOE-2	MK-1775	0.551897	0.7765347957611084
CESS	Linsitinib	0.9526870000000001	0.8058632612228394
FU-OV-1	Afatinib	0.841717	0.8583944439888
NCI-H1355	Ruxolitinib	0.9092709999999999	0.8922970294952393
CAPAN-2	Ruxolitinib	0.937898	0.8689672946929932
OE21	Nilotinib	0.988137	0.8529276847839355
EGI-1	Erlotinib	0.9614950000000001	0.8974130749702454
ME-1	Dabrafenib	0.9519780000000001	0.8223682045936584
SK-LU-1	Ruxolitinib	0.9722729999999999	0.8719118237495422
CHP-212	Ruxolitinib	0.969781	0.7836065888404846
CHP-212	Navitoclax	0.790354	0.7836065888404846
GCIY	Erlotinib	0.928409	0.893354594707489
SNU-C1	Sorafenib	0.9354889999999999	0.8464343547821045
NCI-H747	Vinblastine	0.9010309999999999	0.8561864495277405
TC-YIK	Tamoxifen	0.8715629999999999	0.8483303785324097
NCI-H1299	Staurosporine	0.32156	0.8917505741119385
NCI-H64	Trametinib	0.966751	0.8551721572875977
CL-40	Trametinib	0.5053449999999999	0.8597284555435181
MOLT-4	Gefitinib	0.993168	0.8393713235855103
KS-1	Osimertinib	0.970225	0.9017890691757202
LC4-1	Ulixertinib	0.9368280000000001	0.7679848074913025
SNU-16	Gefitinib	0.9861280000000001	0.8162122368812561
COLO-678	Lapatinib	0.9111090000000001	0.8708705902099609
HT55	Vinblastine	0.7798189999999999	0.8311132192611694
PA-TU-8902	Tamoxifen	0.919105	0.88550865650177
KARPAS-422	Lapatinib	0.8532370000000001	0.8132132291793823
KELLY	Vorinostat	0.701781	0.8470826148986816
LOUCY	Ulixertinib	0.7916565	0.8184490799903871
MDA-MB-415	Crizotinib	0.978223	0.8731064796447754
CML-T1	Vinblastine	0.39823400000000003	0.7569750547409058
KM12	Erlotinib	0.946749	0.8125138878822327
NCI-H2170	Lapatinib	0.535338	0.7898494005203247
KYSE-150	Afatinib	0.744529	0.8710682392120361
NCI-N87	MK-1775	0.724571	0.8370404243469238
SK-UT-1	Staurosporine	0.447457	0.8694961667060852
KARPAS-422	Daporinad	0.502057	0.8132132291793823
SNU-C2B	Navitoclax	0.935933	0.8763841986656189
SW872	Palbociclib	0.9783360000000001	0.8811740875244141
SCC-3	Dabrafenib	0.99193	0.8506597280502319
CHP-212	Tamoxifen	0.936733	0.7836065888404846
SW1463	Osimertinib	0.9111299999999999	0.828086256980896
MHH-PREB-1	MK-1775	0.60442	0.8113750219345093
MDA-MB-231	Leflunomide	0.9114329999999999	0.8869149684906006
MFE-296	Vorinostat	0.9087700000000001	0.8713576197624207
G-292-Clone-A141B1	Ruxolitinib	0.9542299999999999	0.8744053840637207
HMV-II	Ulixertinib	0.7164634999999999	0.8320409655570984
HCC1954	Crizotinib	0.9561719999999999	0.8955276012420654
A2058	Palbociclib	0.983541	0.8401681184768677
GA-10	Dabrafenib	0.8964340000000001	0.8240551352500916
NCI-H1651	Vorinostat	0.762683	0.9000336527824402
MLMA	Osimertinib	0.927256	0.8475160002708435
CL-11	Gefitinib	0.966506	0.8514385819435121
MSTO-211H	Ulixertinib	0.8945930000000001	0.8512929677963257
OVISE	Tamoxifen	0.975984	0.8645586967468262
SKN	Vinblastine	0.6996760000000001	0.8663246631622314
CAPAN-1	Ulixertinib	0.8503360000000001	0.8500964641571045
WM35	Linsitinib	0.9098229999999999	0.8386929035186768
KGN	Dabrafenib	0.942061	0.8312005400657654
SK-MM-2	Afatinib	0.953126	0.8482273817062378
IHH-4	Nilotinib	0.991157	0.8490870594978333
MKN45	Palbociclib	0.897978	0.8502734899520874
AGS	Vinblastine	0.5545	0.8545509576797485
HCT-116	Dabrafenib	0.904492	0.8183407783508301
MEL-JUSO	Navitoclax	0.9168780000000001	0.8634296655654907
RPMI-6666	Dasatinib	0.6598430000000001	0.8390361070632935
KARPAS-299	Trametinib	0.9535170000000001	0.8477320075035095
LB831-BLC	Lapatinib	0.970878	0.8783009648323059
HuP-T4	Lapatinib	0.957701	0.8717702627182007
RPMI-8226	Ulixertinib	0.9303965	0.8439446687698364
HCC1187	Ribociclib	0.9839950000000001	0.8550999164581299
RF-48	MK-1775	0.710752	0.8112682700157166
PF-382	Ruxolitinib	0.977959	0.83519446849823
LN-405	Crizotinib	0.9916	0.8801392316818237
AGS	Dasatinib	0.7875909999999999	0.8545509576797485
FADU	Palbociclib	0.932901	0.8465014696121216
NCI-H1355	Daporinad	0.681005	0.8922970294952393
IA-LM	Linsitinib	0.9698700000000001	0.9038143157958984
EB2	Vinblastine	0.626204	0.8449573516845703
COLO-824	Dasatinib	0.987532	0.8716752529144287
NCI-H1155	Ruxolitinib	0.9773059999999999	0.8625718951225281
OVK-18	Ruxolitinib	0.9468260000000001	0.8798199295997621
SW872	Gefitinib	0.9775870000000001	0.8811740875244141
HLE	Trametinib	0.9491350000000001	0.8730543255805969
EB2	Tamoxifen	0.91761	0.8449573516845703
DBTRG-05MG	Navitoclax	0.695592	0.895638644695282
KARPAS-620	Dabrafenib	0.9869610000000001	0.8249547481536865
NCI-H1563	Palbociclib	0.978025	0.8933297991752625
K-562	Trametinib	0.885542	0.8396306037902832
NAMALWA	Lapatinib	0.9338209999999999	0.8443969488143921
LCLC-97TM1	Vorinostat	0.844115	0.8499721884727478
CL-40	Ulixertinib	0.813604	0.8597284555435181
Daoy	Linsitinib	0.97088	0.8491519689559937
NCI-H446	Osimertinib	0.9648639999999999	0.8671269416809082
ZR-75-30	MK-1775	0.95395	0.8665382862091064
KELLY	Dasatinib	0.9838879999999999	0.8470826148986816
NALM-6	MK-1775	0.541994	0.8091695308685303
EPLC-272H	Gefitinib	0.901954	0.8543285131454468
IGR-1	Vorinostat	0.736221	0.8662109375
SW900	Nilotinib	0.9811770000000001	0.8635222315788269
PC-3	Lapatinib	0.946364	0.8743962049484253
RH-41	Nilotinib	0.957564	0.8759894967079163
JJN-3	MK-1775	0.679056	0.842223584651947
SU-DHL-8	Crizotinib	0.994217	0.8541843295097351
KP-N-YN	Sorafenib	0.897633	0.8382255434989929
G-401	Vinblastine	0.473521	0.8465107679367065
SF268	Osimertinib	0.9757889999999999	0.9039050340652466
SLVL	Lapatinib	0.991057	0.8163881301879883
KYSE-520	Trametinib	0.7948430000000001	0.864849328994751
SF539	Sorafenib	0.9342719999999999	0.8612214922904968
NCI-H1792	Ruxolitinib	0.97246	0.8472102880477905
REH	Nilotinib	0.9793149999999999	0.8347206115722656
IMR-5	Lapatinib	0.92989	0.8545973300933838
TUR	Staurosporine	0.262815	0.8419728279113771
NCI-H82	Ulixertinib	0.9766145	0.8391522765159607
A375	Dasatinib	0.9825459999999999	0.8458114266395569
JVM-2	Dasatinib	0.7001729999999999	0.8245766758918762
SUP-HD1	Tamoxifen	0.932786	0.8059243559837341
NOMO-1	Daporinad	0.24380100000000002	0.8369885683059692
NCI-H847	Staurosporine	0.222431	0.8109825253486633
SNU-C1	Navitoclax	0.811168	0.8464343547821045
A704	Ulixertinib	0.9800095	0.8827763795852661
U-2-OS	MK-1775	0.7068770000000001	0.8804022669792175
L-540	MK-1775	0.486757	0.7962183952331543
HT-3	Sorafenib	0.8914639999999999	0.8466593027114868
RPMI-6666	Erlotinib	0.967041	0.8390361070632935
EW-24	Staurosporine	0.579228	0.8632354140281677
NUGC-4	Afatinib	0.7334350000000001	0.8420478701591492
A2058	Navitoclax	0.8767520000000001	0.8401681184768677
MRK-nu-1	Trametinib	0.9915139999999999	0.8792592883110046
HCT-116	Sorafenib	0.890515	0.8183407783508301
NCI-H1869	Osimertinib	0.8470559999999999	0.873595118522644
DMS-273	MK-1775	0.695494	0.8549580574035645
MEG-01	Palbociclib	0.9716870000000001	0.7631072402000427
EN	Ulixertinib	0.8331075000000001	0.8655890226364136
L-540	Daporinad	0.7014199999999999	0.7962183952331543
HT-3	Vinblastine	0.975598	0.8466593027114868
MOLP-8	Lapatinib	0.91058	0.8718687891960144
IM-9	Navitoclax	0.832823	0.7913126349449158
SK-MEL-5	Afatinib	0.94316	0.8423921465873718
SUP-B15	Nilotinib	0.802532	0.7960493564605713
HCC1569	MK-1775	0.8327389999999999	0.8796380758285522
BFTC-905	Lapatinib	0.845304	0.8281526565551758
HCT-116	Daporinad	0.4600770000000001	0.8183407783508301
DEL	Sorafenib	0.8405540000000001	0.8114655017852783
KARPAS-620	Daporinad	0.661867	0.8249547481536865
SW1116	Sorafenib	0.940693	0.892744779586792
ALL-SIL	Crizotinib	0.869301	0.71672123670578
HuH-7	Erlotinib	0.969174	0.8792348504066467
LB996-RCC	Osimertinib	0.8240540000000001	0.8501041531562805
JiyoyeP-2003	Lapatinib	0.863284	0.8190810084342957
HGC-27	Staurosporine	0.22911700000000002	0.837030291557312
JHH-6	Vinblastine	0.794014	0.8693632483482361
LU-165	Vinblastine	0.8680040000000001	0.8990356326103209
H9	Sorafenib	0.904992	0.870904266834259
KYSE-50	Tamoxifen	0.9470790000000001	0.8316426277160645
769-P	Lapatinib	0.748979	0.8340785503387451
IM-9	Ulixertinib	0.6491214999999999	0.7913126349449158
Mewo	Dabrafenib	0.981192	0.8520479798316956
OVK-18	Leflunomide	0.869132	0.8798199295997621
UACC-893	Crizotinib	0.984353	0.8799964189529419
SUP-B15	Dasatinib	0.426939	0.7960493564605713
MM1S	Linsitinib	0.606753	0.8440099954605103
ES7	Ruxolitinib	0.9869110000000001	0.8397741913795471
OVKATE	Trametinib	0.899891	0.8885613679885864
DOK	Linsitinib	0.806376	0.7654273509979248
HT55	Sorafenib	0.8712059999999999	0.8311132192611694
HSC-39	Dabrafenib	0.9258860000000001	0.7892194390296936
NCI-H1651	Erlotinib	0.964017	0.9000336527824402
SHP-77	MK-1775	0.662027	0.8808614611625671
DAN-G	Dasatinib	0.823886	0.8609583377838135
LU-139	Linsitinib	0.9735520000000001	0.8559566140174866
NCC010	Leflunomide	0.9057350000000001	0.8415218591690063
KYSE-180	Crizotinib	0.989928	0.8770189881324768
MFE-296	Vinblastine	0.777035	0.8713576197624207
DU-145	Lapatinib	0.9865659999999999	0.8952473402023315
DB	Navitoclax	0.5619270000000001	0.7777485251426697
TE-4	Dasatinib	0.9809379999999999	0.8237055540084839
NB69	Gefitinib	0.909884	0.7903414368629456
SK-LU-1	MK-1775	0.788117	0.8719118237495422
BT-483	Erlotinib	0.9570629999999999	0.8940462470054626
TT2609-C02	Leflunomide	0.835376	0.8700889348983765
COLO-792	MK-1775	0.866467	0.8785343170166016
OVCAR-3	Vorinostat	0.8687459999999999	0.8679015040397644
LB831-BLC	Vinblastine	0.848433	0.8783009648323059
FADU	Navitoclax	0.85751	0.8465014696121216
HC-1	Vorinostat	0.719605	0.8193084001541138
SLVL	Trametinib	0.929675	0.8163881301879883
ME-1	Tamoxifen	0.957118	0.8223682045936584
RPMI-8866	Palbociclib	0.896115	0.8063291311264038
OE33	MK-1775	0.664723	0.8576645255088806
PA-TU-8902	Osimertinib	0.935683	0.88550865650177
RL95-2	Sorafenib	0.8554129999999999	0.86311936378479
HCC202	Staurosporine	0.49142600000000003	0.9000367522239685
COR-L88	Staurosporine	0.5964619999999999	0.8502226471900941
RPMI-7951	Afatinib	0.8944219999999999	0.8680143356323242
RPMI-6666	Palbociclib	0.8579950000000001	0.8390361070632935
IMR-5	Erlotinib	0.979466	0.8545973300933838
SKG-IIIa	Sorafenib	0.9101940000000001	0.8395676016807556
NCI-H2029	Linsitinib	0.9612809999999999	0.9050946235656738
SCC-3	Crizotinib	0.792495	0.8506597280502319
KYSE-140	Trametinib	0.903967	0.8581910729408264
TCCSUP	Leflunomide	0.9213530000000001	0.8904123902320862
SK-MEL-24	Afatinib	0.913481	0.9108020067214966
KMS-12-BM	Tamoxifen	0.9095540000000001	0.8425175547599792
JHH-6	Crizotinib	0.982562	0.8693632483482361
JVM-2	Lapatinib	0.8680059999999999	0.8245766758918762
HCC1806	Osimertinib	0.893812	0.8443108797073364
WM278	Tamoxifen	0.9376200000000001	0.8512531518936157
U251	Nilotinib	0.986115	0.8920921087265015
HH	Lapatinib	0.940556	0.8942174911499023
NCI-N87	Afatinib	0.22862	0.8370404243469238
TT2609-C02	Gefitinib	0.969902	0.8700889348983765
DBTRG-05MG	Ulixertinib	0.8409545	0.895638644695282
WM1552C	Lapatinib	0.945959	0.8727258443832397
769-P	Sorafenib	0.8611340000000001	0.8340785503387451
SKM-1	Linsitinib	0.8884790000000001	0.7740605473518372
786-0	Navitoclax	0.801988	0.8324268460273743
NCI-H720	Trametinib	0.989475	0.8892748355865479
LCLC-103H	Nilotinib	0.983039	0.8900237083435059
TE-5	Erlotinib	0.9645219999999999	0.9006841778755188
HCC2218	Trametinib	0.971834	0.8400068879127502
HSC-4	Trametinib	0.933316	0.8885365724563599
ZR-75-30	Crizotinib	0.961549	0.8665382862091064
H9	Trametinib	0.625495	0.870904266834259
SK-UT-1	Lapatinib	0.942476	0.8694961667060852
PFSK-1	Afatinib	0.849051	0.8582503795623779
Daudi	Leflunomide	0.822406	0.8390489816665649
OCUM-1	Crizotinib	0.9838100000000001	0.8201462030410767
COR-L23	Vorinostat	0.693693	0.8648362159729004
MOLM-13	Sorafenib	0.028902999999999998	0.746444046497345
OCI-AML5	MK-1775	0.588988	0.7419441938400269
HCC2157	Vinblastine	0.710026	0.8571523427963257
MDA-MB-157	Staurosporine	0.419259	0.8945042490959167
KYSE-70	Lapatinib	0.8622190000000001	0.8615095019340515
SK-ES-1	Lapatinib	0.895595	0.8499648571014404
NCI-H2228	Osimertinib	0.952997	0.8655792474746704
NCI-H727	Vinblastine	0.9237639999999999	0.8696762323379517
HAL-01	Dasatinib	0.9489360000000001	0.7644568085670471
NCI-H841	MK-1775	0.697717	0.8770860433578491
SNG-M	Leflunomide	0.9754309999999999	0.8171676993370056
NCI-H250	Afatinib	0.940583	0.894684374332428
HCT-15	Gefitinib	0.9816309999999999	0.8622791767120361
NCI-H2085	Leflunomide	0.88523	0.8550903201103209
CL-40	Tamoxifen	0.910998	0.8597284555435181
BT-20	Leflunomide	0.8952399999999999	0.8840433955192566
HuP-T4	Leflunomide	0.887437	0.8717702627182007
UACC-893	Palbociclib	0.966303	0.8799964189529419
SW1573	Lapatinib	0.9775389999999999	0.9160520434379578
HuO9	Crizotinib	0.968623	0.8782662153244019
NCI-H2591	Staurosporine	0.7425189999999999	0.931043028831482
IM-95	Crizotinib	0.846131	0.8367156982421875
MEL-JUSO	Ruxolitinib	0.973563	0.8634296655654907
ME-1	MK-1775	0.711491	0.8223682045936584
MFM-223	Staurosporine	0.41750699999999996	0.8964037299156189
SW620	Trametinib	0.574198	0.8224354386329651
MDA-MB-157	Tamoxifen	0.9750969999999999	0.8945042490959167
NCI-H526	Nilotinib	0.981383	0.8681513071060181
FADU	Afatinib	0.62735	0.8465014696121216
IM-9	Lapatinib	0.815507	0.7913126349449158
OACM5-1	Sorafenib	0.860944	0.8698941469192505
HCC1428	Dasatinib	0.961467	0.8670053482055664
NEC8	Staurosporine	0.4944939999999999	0.8732411861419678
NCI-H82	Erlotinib	0.965354	0.8391522765159607
DG-75	Afatinib	0.768918	0.8329947590827942
NALM-6	Afatinib	0.833584	0.8091695308685303
LS-513	Navitoclax	0.875812	0.8101537823677063
HO-1-N-1	Staurosporine	0.155345	0.8067384362220764
KNS-62	Dabrafenib	0.98766	0.862788200378418
ME-180	Linsitinib	0.983066	0.8440104126930237
NCI-H720	Navitoclax	0.392173	0.8892748355865479
HT-29	Nilotinib	0.961218	0.8372129201889038
KM12	Palbociclib	0.736322	0.8125138878822327
TE-9	Vorinostat	0.875342	0.8671795725822449
SK-MEL-24	Navitoclax	0.943535	0.9108020067214966
YAPC	Linsitinib	0.935759	0.8793942332267761
MSTO-211H	Gefitinib	0.899417	0.8512929677963257
COLO-668	Dabrafenib	0.9796950000000001	0.8760225176811218
697	Tamoxifen	0.9476120000000001	0.7766738533973694
MCF7	Nilotinib	0.876598	0.9031578302383424
MOG-G-CCM	Linsitinib	0.9710110000000001	0.8602915406227112
OV-56	MK-1775	0.87177	0.9119595289230348
LC4-1	Osimertinib	0.955865	0.7679848074913025
IGROV-1	Crizotinib	0.957874	0.8335757851600647
BICR78	Crizotinib	0.98801	0.823369562625885
TGBC24TKB	Ruxolitinib	0.971507	0.8370832800865173
SK-GT-4	Palbociclib	0.943176	0.8215373754501343
NCI-H1623	MK-1775	0.764147	0.874643087387085
LCLC-97TM1	Tamoxifen	0.979876	0.8499721884727478
RO82-W-1	Linsitinib	0.955909	0.9173837900161744
SW684	Sorafenib	0.9403610000000001	0.9112640619277954
Daoy	Afatinib	0.8839600000000001	0.8491519689559937
HuCCT1	Ruxolitinib	0.981361	0.8105050921440125
DMS-273	Nilotinib	0.953551	0.8549580574035645
KMRC-1	Afatinib	0.8907309999999999	0.8511829376220703
HCC1937	Ulixertinib	0.9565785	0.8857038021087646
NAMALWA	Ruxolitinib	0.9817790000000001	0.8443969488143921
SW1710	Linsitinib	0.9615389999999999	0.8462480902671814
LK-2	Dabrafenib	0.9756610000000001	0.8427680730819702
DMS-53	Dasatinib	0.977139	0.8650990128517151
DMS-53	Sorafenib	0.789402	0.8650990128517151
MKN1	Navitoclax	0.806279	0.8685792684555054
HuO9	Afatinib	0.797002	0.8782662153244019
HuTu-80	Afatinib	0.8977569999999999	0.8585043549537659
NCI-H1876	Navitoclax	0.578979	0.872792661190033
REH	Ruxolitinib	0.993836	0.8347206115722656
SK-N-FI	Afatinib	0.851765	0.8305339217185974
NCI-H345	Ruxolitinib	0.9643639999999999	0.8931620121002197
M059J	Dasatinib	0.782115	0.8513220548629761
BL-41	Daporinad	0.29725100000000004	0.8370137214660645
NOS-1	Erlotinib	0.9262290000000001	0.8548166751861572
RKN	Ulixertinib	0.89515	0.8662382364273071
L-540	Erlotinib	0.991667	0.7962183952331543
TGBC11TKB	Dabrafenib	0.9798620000000001	0.8378111124038696
NCI-H1048	Afatinib	0.899013	0.8709814548492432
SAS	Trametinib	0.6354420000000001	0.8299035429954529
LOUCY	Nilotinib	0.953053	0.8184490799903871
SW780	Trametinib	0.867612	0.8691525459289551
NCI-H1092	MK-1775	0.767543	0.8719804286956787
NCI-H2804	Ruxolitinib	0.970891	0.8839205503463745
HEC-1	Ruxolitinib	0.983275	0.8655016422271729
ES4	Lapatinib	0.91811	0.8940403461456299
MM1S	Ruxolitinib	0.987402	0.8440099954605103
NCI-H1793	Erlotinib	0.9384899999999999	0.8728172183036804
ARH-77	Sorafenib	0.8504120000000001	0.8101815581321716
RC-K8	MK-1775	0.612042	0.8851979374885559
HuO9	Nilotinib	0.943156	0.8782662153244019
ARH-77	Dasatinib	0.741045	0.8101815581321716
UM-UC-3	Afatinib	0.91663	0.8821662068367004
MDA-MB-231	Gefitinib	0.986935	0.8869149684906006
TE-4	Palbociclib	0.975616	0.8237055540084839
TK10	Afatinib	0.714046	0.8492801785469055
EVSA-T	Ribociclib	0.9813440000000001	0.8742632865905762
OACp4C	Afatinib	0.812653	0.8334850072860718
Mewo	Palbociclib	0.9259459999999999	0.8520479798316956
CS1	Lapatinib	0.818292	0.8266821503639221
RO82-W-1	Staurosporine	0.664045	0.9173837900161744
697	Dabrafenib	0.766059	0.7766738533973694
DOV13	Gefitinib	0.985289	0.8504725694656372
WM-115	Dabrafenib	0.763526	0.8635554313659668
NCI-H841	Linsitinib	0.9480379999999999	0.8770860433578491
NCI-H2595	Palbociclib	0.979987	0.8957840204238892
HSC-4	Staurosporine	0.42924799999999996	0.8885365724563599
SW1271	Tamoxifen	0.9678399999999999	0.8762385845184326
U-266	Dabrafenib	0.803243	0.874668538570404
RKO	Crizotinib	0.8759879999999999	0.8530850410461426
NCI-H1651	Sorafenib	0.933409	0.9000336527824402
IGROV-1	Lapatinib	0.7480640000000001	0.8335757851600647
SNU-175	Palbociclib	0.815037	0.8339217901229858
H9	Vinblastine	0.485605	0.870904266834259
MKN1	Dabrafenib	0.962123	0.8685792684555054
HCC1419	Ulixertinib	0.9430059999999999	0.8758386373519897
ESS-1	Lapatinib	0.861176	0.8717299103736877
BT-474	Ulixertinib	0.9532775	0.8674975633621216
CAL-39	Ruxolitinib	0.981146	0.8145598769187927
NCI-H2818	Sorafenib	0.934047	0.8959329724311829
C3A	Ruxolitinib	0.9292290000000001	0.8867095708847046
NCI-H196	Dabrafenib	0.973513	0.8984663486480713
LC-1-sq	Vorinostat	0.808113	0.8741526007652283
KE-37	Crizotinib	0.983857	0.8242635130882263
SW756	Crizotinib	0.9875889999999999	0.9118603467941284
CL-40	Leflunomide	0.899151	0.8597284555435181
SUP-M2	Sorafenib	0.805955	0.8328384160995483
T-T	Erlotinib	0.839341	0.8160774707794191
BT-483	Vinblastine	0.9606879999999999	0.8940462470054626
NCI-H650	Osimertinib	0.984202	0.9074073433876038
786-0	Linsitinib	0.9460299999999999	0.8324268460273743
SW1463	Dabrafenib	0.9790469999999999	0.828086256980896
CFPAC-1	Lapatinib	0.9015299999999999	0.859975278377533
SK-MEL-2	Sorafenib	0.878014	0.8624357581138611
UACC-893	Afatinib	0.27670300000000003	0.8799964189529419
HuO-3N1	Crizotinib	0.980309	0.9037553071975708
LCLC-103H	Leflunomide	0.8842030000000001	0.8900237083435059
NCI-H1581	Dasatinib	0.990166	0.8722620010375977
P30-OHK	Lapatinib	0.960626	0.7681712508201599
LN-229	Palbociclib	0.98414	0.8993396162986755
Mo-T	Dabrafenib	0.9132030000000001	0.8418022990226746
KP-1N	Crizotinib	0.9904219999999999	0.8879070281982422
Mo-T	Gefitinib	0.9769459999999999	0.8418022990226746
SAS	Osimertinib	0.893215	0.8299035429954529
HT-3	Erlotinib	0.942601	0.8466593027114868
SK-ES-1	Dasatinib	0.986708	0.8499648571014404
CAPAN-2	Erlotinib	0.930169	0.8689672946929932
Daoy	Navitoclax	0.8627739999999999	0.8491519689559937
HLE	Gefitinib	0.987539	0.8730543255805969
A704	Vorinostat	0.853785	0.8827763795852661
SW1088	Lapatinib	0.915715	0.8804854750633241
NCI-H810	Trametinib	0.984759	0.8834214210510254
YT	Navitoclax	0.754731	0.8152694106101991
A549	Staurosporine	0.20966700000000002	0.8575974702835083
EB2	Daporinad	0.438438	0.8449573516845703
HDLM-2	Sorafenib	0.9202040000000001	0.8267954587936401
NAMALWA	Trametinib	0.9886780000000001	0.8443969488143921
CW-2	Palbociclib	0.957575	0.8283001780509949
JSC-1	MK-1775	0.495209	0.8260886073112488
Hey	Dasatinib	0.7214079999999999	0.8232476711273193
MDA-MB-436	Crizotinib	0.9839049999999999	0.8897233009338379
NCI-H196	Afatinib	0.918708	0.8984663486480713
NCI-H1623	Lapatinib	0.7804439999999999	0.874643087387085
WM35	Staurosporine	0.439683	0.8386929035186768
OCI-M1	Vorinostat	0.596951	0.7465448379516602
MRK-nu-1	Crizotinib	0.968756	0.8792592883110046
HCC2998	Afatinib	0.840098	0.8099338412284851
MIA-PaCa-2	Vorinostat	0.778076	0.8577819466590881
NCI-H2170	Trametinib	0.988391	0.7898494005203247
HDLM-2	Tamoxifen	0.9012540000000001	0.8267954587936401
SBC-5	Palbociclib	0.9632290000000001	0.8742775917053223
KNS-62	Daporinad	0.809095	0.862788200378418
8-MG-BA	Palbociclib	0.9430639999999999	0.8608697652816772
OACM5-1	MK-1775	0.62668	0.8698941469192505
A172	Gefitinib	0.970131	0.883428692817688
DBTRG-05MG	Palbociclib	0.9684219999999999	0.895638644695282
CCRF-CEM	Staurosporine	0.17282999999999998	0.8270358443260193
HuH-7	Tamoxifen	0.9666469999999999	0.8792348504066467
PCI-30	Sorafenib	0.89356	0.8459574580192566
RS4-11	Leflunomide	0.904811	0.862605631351471
RH-41	Trametinib	0.970973	0.8759894967079163
ALL-SIL	Dabrafenib	0.9410780000000001	0.71672123670578
HuO-3N1	Leflunomide	0.9414520000000001	0.9037553071975708
TE-9	Afatinib	0.897337	0.8671795725822449
TK	Trametinib	0.9956379999999999	0.8601564764976501
Calu-3	Nilotinib	0.9814579999999999	0.8675719499588013
U-698-M	Sorafenib	0.734943	0.7767954468727112
SK-HEP-1	Ruxolitinib	0.9851409999999999	0.8590626120567322
JHH-7	Sorafenib	0.869766	0.8576345443725586
ONS-76	Dasatinib	0.928824	0.877241313457489
VAL	Erlotinib	0.983582	0.7663569450378418
HCC1187	Ulixertinib	0.9686030000000001	0.8550999164581299
KLE	Staurosporine	0.5536840000000001	0.9079619646072388
PANC-04-03	Vinblastine	0.873218	0.8699461221694946
BICR78	Sorafenib	0.932675	0.823369562625885
BT-474	Dabrafenib	0.9737239999999999	0.8674975633621216
COLO-205	Leflunomide	0.8283799999999999	0.8002780675888062
MHH-PREB-1	Ruxolitinib	0.9853069999999999	0.8113750219345093
TT	Afatinib	0.9304879999999999	0.8839417695999146
B-CPAP	Osimertinib	0.9622430000000001	0.8543051481246948
NCI-H835	MK-1775	0.694825	0.8786625862121582
MV-4-11	Sorafenib	0.021258000000000003	0.7467737793922424
KY821	Dasatinib	0.991192	0.7896749973297119
NCI-H1793	Lapatinib	0.95434	0.8728172183036804
NCI-H1048	Navitoclax	0.501368	0.8709814548492432
KARPAS-422	Linsitinib	0.977042	0.8132132291793823
OACp4C	Nilotinib	0.990099	0.8334850072860718
NCI-H2731	Afatinib	0.8807309999999999	0.8826222419738771
BALL-1	Gefitinib	0.9883540000000001	0.8129653930664062
EGI-1	Vorinostat	0.850138	0.8974130749702454
RT-112	Dasatinib	0.9778120000000001	0.8566710948944092
NCI-H2405	Staurosporine	0.542112	0.887771725654602
NCI-H847	Palbociclib	0.943451	0.8109825253486633
NCI-H1944	Lapatinib	0.919472	0.8612978458404541
NCI-H2347	Erlotinib	0.954651	0.8653000593185425
A253	Erlotinib	0.973817	0.8890067934989929
DoTc2-4510	Sorafenib	0.928552	0.8570576906204224
BB49-HNC	Ulixertinib	0.8545004999999999	0.8261697888374329
NCI-H2228	Palbociclib	0.932658	0.8655792474746704
NCI-H524	Sorafenib	0.8844540000000001	0.8436567187309265
PL4	Afatinib	0.9128870000000001	0.8601479530334473
OC-314	Daporinad	0.5606220000000001	0.8474148511886597
RKN	Daporinad	0.9365600000000001	0.8662382364273071
TGBC24TKB	Navitoclax	0.487928	0.8370832800865173
WIL2-NS	Tamoxifen	0.9509209999999999	0.8048078417778015
FU-OV-1	Dasatinib	0.737679	0.8583944439888
C-4-I	Tamoxifen	0.950567	0.8696404099464417
NCI-H211	Dabrafenib	0.982511	0.8033521175384521
KATOIII	Crizotinib	0.975166	0.8572098612785339
KYSE-180	Tamoxifen	0.971852	0.8770189881324768
SW900	Dabrafenib	0.9667610000000001	0.8635222315788269
HT-29	Leflunomide	0.899116	0.8372129201889038
JHH-1	Tamoxifen	0.9345049999999999	0.8681108355522156
IHH-4	Daporinad	0.573666	0.8490870594978333
WM-115	Dasatinib	0.948501	0.8635554313659668
ESS-1	Vorinostat	0.8449120000000001	0.8717299103736877
COLO-205	Staurosporine	0.24394899999999997	0.8002780675888062
Hey	Ruxolitinib	0.940042	0.8232476711273193
ES8	Daporinad	0.41767200000000004	0.8724203109741211
HCC1599	Navitoclax	0.8721639999999999	0.8259115219116211
COLO-680N	Dasatinib	0.8435229999999999	0.8814071416854858
LB996-RCC	Ulixertinib	0.928442	0.8501041531562805
HLE	Sorafenib	0.894064	0.8730543255805969
NCI-H841	Palbociclib	0.966318	0.8770860433578491
MG-63	Nilotinib	0.9874459999999999	0.8453958034515381
LC4-1	Lapatinib	0.7564	0.7679848074913025
MS-1	Ruxolitinib	0.980612	0.8334577083587646
LNZTA3WT4	Afatinib	0.9046209999999999	0.7759210467338562
COR-L88	Vinblastine	0.975075	0.8502226471900941
NCI-H1568	Erlotinib	0.763558	0.9116185307502748
LN-229	Staurosporine	0.573099	0.8993396162986755
NB10	MK-1775	0.7149340000000001	0.8375968933105469
DMS-273	Trametinib	0.9526870000000001	0.8549580574035645
MPP-89	Dasatinib	0.753631	0.9045982360839844
NCI-H720	Vorinostat	0.7657619999999999	0.8892748355865479
GCT	Trametinib	0.885511	0.8632422685623169
Becker	Osimertinib	0.963606	0.9180445075035096
NCI-H1944	Trametinib	0.786755	0.8612978458404541
OVMIU	Staurosporine	0.403127	0.8082147836685181
FTC-133	Linsitinib	0.9532079999999999	0.8687599897384644
KMRC-20	Lapatinib	0.870617	0.8971331119537354
SUP-HD1	Ulixertinib	0.920511	0.8059243559837341
SW780	Linsitinib	0.9673799999999999	0.8691525459289551
CW-2	Ulixertinib	0.930366	0.8283001780509949
PCI-4B	Afatinib	0.743931	0.8467873930931091
NCI-H1792	Dabrafenib	0.982189	0.8472102880477905
HCC1428	Vorinostat	0.663057	0.8670053482055664
JVM-3	Leflunomide	0.745376	0.8224810361862183
NEC8	Vorinostat	0.7300180000000001	0.8732411861419678
MV-4-11	Vinblastine	0.387623	0.7467737793922424
KYSE-180	Dasatinib	0.80696	0.8770189881324768
MHH-CALL-2	Leflunomide	0.891893	0.8088231682777405
RT4	Gefitinib	0.958937	0.8519636988639832
MDA-MB-361	Lapatinib	0.899249	0.896316647529602
DB	Trametinib	0.9830760000000001	0.7777485251426697
KYSE-70	Dasatinib	0.9465180000000001	0.8615095019340515
MRK-nu-1	Palbociclib	0.911758	0.8792592883110046
NCI-H1944	Dabrafenib	0.955607	0.8612978458404541
HC-1	Osimertinib	0.9761110000000001	0.8193084001541138
NCI-H2122	Linsitinib	0.861505	0.8043142557144165
A253	Sorafenib	0.898885	0.8890067934989929
SNU-5	Vorinostat	0.819088	0.8865406513214111
KCL-22	Ruxolitinib	0.952732	0.8031620979309082
KYSE-450	Staurosporine	0.4970479999999999	0.8649084568023682
BHT-101	Linsitinib	0.912106	0.8254824876785278
BE2-M17	Osimertinib	0.9527120000000001	0.8407790660858154
HuP-T4	Trametinib	0.848356	0.8717702627182007
SNU-423	Vorinostat	0.840614	0.9016656875610352
NCI-H1435	Leflunomide	0.9470620000000001	0.8795915246009827
OVMIU	Osimertinib	0.817004	0.8082147836685181
COR-L279	Dasatinib	0.977777	0.8005960583686829
T84	Gefitinib	0.9665950000000001	0.8533898591995239
KARPAS-620	Osimertinib	0.979936	0.8249547481536865
T84	Ulixertinib	0.914167	0.8533898591995239
NCI-H28	Osimertinib	0.945686	0.8655188679695129
MDA-MB-175-VII	Ribociclib	0.967858	0.8739038705825806
MSTO-211H	Vorinostat	0.753391	0.8512929677963257
NCI-N87	Navitoclax	0.80989	0.8370404243469238
RS4-11	Ruxolitinib	0.9842860000000001	0.862605631351471
DMS-53	Ulixertinib	0.9131254999999999	0.8650990128517151
ESS-1	Navitoclax	0.839284	0.8717299103736877
RKN	Afatinib	0.9538280000000001	0.8662382364273071
EFM-19	Dabrafenib	0.9685010000000001	0.87340247631073
H4	Osimertinib	0.980308	0.8562567830085754
HCC2998	Erlotinib	0.9855379999999999	0.8099338412284851
NCI-H2347	Gefitinib	0.9665790000000001	0.8653000593185425
KS-1	Daporinad	0.872326	0.9017890691757202
WIL2-NS	Leflunomide	0.911351	0.8048078417778015
Mo-T	Lapatinib	0.9830760000000001	0.8418022990226746
NCI-H847	Sorafenib	0.874117	0.8109825253486633
NCI-H2087	Lapatinib	0.972914	0.8619100451469421
NCI-H1650	MK-1775	0.741055	0.8709911704063416
DOK	Leflunomide	0.8478190000000001	0.7654273509979248
U-87-MG	Dabrafenib	0.976807	0.8855447173118591
NCI-H1155	Erlotinib	0.906438	0.8625718951225281
D-392MG	Sorafenib	0.9704079999999999	0.8670638203620911
SU-DHL-10	Palbociclib	0.728217	0.8345033526420593
NCI-H1092	Tamoxifen	0.949836	0.8719804286956787
[truncated: 14,762 more rows]
