# Supplementary material for: Predicting Anticancer Drug Response With Deep Learning Constrained by Signaling Pathways
Source: Front Bioinform. 2021 Apr 29;1:639349. doi: 10.3389/fbinf.2021.639349 (PMC9581064; doi:10.3389/fbinf.2021.639349)
Supplement: Supplementary file 1 [file DataSheet1.zip › Supplementary-Materials_final/TS2_consDeepSignaling-prediction.csv]

CELL_LINE_NAME	DRUG_NAME	AUC	Pred Score
MDA-MB-436	Tamoxifen	0.966082	0.9404569268226624
EFO-21	Leflunomide	0.9036360000000001	0.9320137500762941
OVCAR-4	Dabrafenib	0.983033	0.9637344479560852
PWR-1E	Afatinib	0.888368	0.8833373188972473
HCT-116	Linsitinib	0.959935	0.9240643382072448
SW780	Ulixertinib	0.9224485	0.9250856637954712
YAPC	Crizotinib	0.989374	0.9429409503936768
U-118-MG	Afatinib	0.9073479999999999	0.8508686423301697
SUP-HD1	Gefitinib	0.971931	0.9875393509864808
BICR10	Nilotinib	0.9725010000000001	0.958974301815033
D-283MED	Dabrafenib	0.9887030000000001	0.9524555206298828
PEO1	Erlotinib	0.9483600000000001	0.9315881133079528
HARA	Lapatinib	0.7941729999999999	0.7905632257461548
OACp4C	Linsitinib	0.720741	0.9688308238983154
OACp4C	Ruxolitinib	0.9742299999999999	0.9682769775390624
EW-24	Vinblastine	0.857627	0.6503255367279053
769-P	Daporinad	0.7820630000000001	0.7691101431846619
BV-173	Ulixertinib	0.88956	0.8596680760383606
SK-ES-1	Vinblastine	0.579431	0.497568666934967
HuP-T4	Vinblastine	0.9259059999999999	0.8699134588241577
CAMA-1	Vinblastine	0.905266	0.7432090044021606
NCI-H727	Trametinib	0.44428199999999995	0.6754339337348938
OPM-2	Tamoxifen	0.976815	0.9064967036247252
NCI-H196	Crizotinib	0.992265	1.0079778432846072
SAS	Erlotinib	0.8659030000000001	0.8171159029006958
PSN1	Lapatinib	0.949032	0.905224859714508
SW1271	Erlotinib	0.971268	0.9570779204368592
NY	Ulixertinib	0.85024	0.93850576877594
D-283MED	Ruxolitinib	0.967973	0.9690731167793274
CHL-1	Sorafenib	0.940959	0.8817698955535889
K-562	Nilotinib	0.421809	0.9025180339813232
MOG-G-UVW	Trametinib	0.884035	0.9741467237472534
CA46	Erlotinib	0.9388719999999999	0.966709554195404
MOLT-4	Tamoxifen	0.961125	0.9553086161613464
NCI-H2141	Staurosporine	0.494478	0.6875813603401184
SK-MG-1	Osimertinib	0.957569	0.980763852596283
NCI-H716	MK-1775	0.6555439999999999	0.7180171012878418
CAL-29	Navitoclax	0.818555	0.8793478012084961
MKN28	Ruxolitinib	0.962714	0.95378440618515
SNU-423	Sorafenib	0.942205	0.9218292236328124
CAMA-1	Afatinib	0.954993	0.9103882908821106
CESS	Trametinib	0.9487120000000001	0.8541706800460815
BxPC-3	Daporinad	0.793866	0.7747781872749329
HuP-T3	Lapatinib	0.923323	0.8710590600967407
TK10	Tamoxifen	0.9664739999999999	0.9254307746887208
REH	Daporinad	0.277468	0.3310867547988892
JHH-1	Erlotinib	0.9085690000000001	0.9330822825431824
P30-OHK	Navitoclax	0.754498	0.561758279800415
HDQ-P1	Ruxolitinib	0.981403	0.9579150676727296
P32-ISH	Crizotinib	0.905309	0.9774534106254578
A549	Gefitinib	0.946758	0.9430564045906068
NUGC-3	Osimertinib	0.8791180000000001	0.8437962532043457
SU-DHL-8	Sorafenib	0.907898	0.9038898348808287
T84	Afatinib	0.8879049999999999	0.9039998650550842
TGBC24TKB	Vorinostat	0.7602979999999999	0.7695505619049072
LS-123	Osimertinib	0.902019	0.9128474593162536
NCI-H1666	Ruxolitinib	0.9626549999999999	0.9384612441062928
SUP-HD1	Sorafenib	0.88397	0.8910391330718994
ECC12	Leflunomide	0.830101	0.9018582105636596
MC-CAR	Erlotinib	0.9894799999999999	1.0044271945953371
HSC-3	Linsitinib	0.9698540000000001	0.9700785875320436
SNG-M	Linsitinib	0.9892719999999999	0.9615291357040404
Saos-2	Osimertinib	0.9837450000000001	0.9647442102432252
NCI-H2135	Ruxolitinib	0.955564	0.994991898536682
SK-MM-2	Leflunomide	0.768536	0.9274161458015442
SKG-IIIa	Lapatinib	0.894127	0.8354660868644714
COR-L32	Vorinostat	0.6547350000000001	0.7442473769187927
CAL-33	Ulixertinib	0.9348285	0.9243786931037904
MRK-nu-1	Dasatinib	0.9817629999999999	1.011134147644043
COR-L88	Erlotinib	0.9797680000000001	0.9805555939674376
MDA-MB-436	Lapatinib	0.9616790000000001	0.9352641105651855
NUGC-3	Ulixertinib	0.9075924999999999	0.919062077999115
RCC10RGB	Staurosporine	0.39615700000000004	0.4086260199546814
SW1463	Staurosporine	0.648278	0.35452449321746826
IST-MEL1	Gefitinib	0.978612	0.9560648798942566
COLO-320-HSR	Dasatinib	0.985176	0.9497433304786682
MSTO-211H	Staurosporine	0.549121	0.3483791947364807
NCI-H1435	Dasatinib	0.975211	0.9743108749389648
NCI-H3118	Ruxolitinib	0.9812	0.9870275855064392
EoL-1-cell	Palbociclib	0.920017	0.4891249239444733
OV-90	Vinblastine	0.767297	0.8531081080436707
NCI-H1688	Erlotinib	0.946678	0.9837119579315186
PANC-08-13	Palbociclib	0.976234	0.9687604904174804
MKN1	Leflunomide	0.9170940000000001	0.9169950485229492
SNU-449	Tamoxifen	0.905977	0.9147926568984984
COLO-668	Erlotinib	0.9652440000000001	0.9767190217971802
OVCA420	Erlotinib	0.687271	0.7467374801635742
NCI-H2087	Nilotinib	0.9573729999999999	0.9893702864646912
UACC-257	Tamoxifen	0.9369219999999999	0.8983277678489685
LU-135	Crizotinib	0.994123	0.9922493696212769
DMS-114	Trametinib	0.97431	0.8654618263244629
SCC-4	Ruxolitinib	0.971349	0.9940539002418518
MDA-MB-361	Vorinostat	0.801599	0.8610862493515015
ATN-1	Lapatinib	0.94934	0.892076313495636
SU-DHL-6	Nilotinib	0.962634	0.8968421220779419
HCC1395	Staurosporine	0.211669	0.2368670105934143
MLMA	Dabrafenib	0.984109	0.9385993480682372
TCCSUP	MK-1775	0.667127	0.8251383304595947
IST-MEL1	Daporinad	0.712465	0.7399868965148926
G-292-Clone-A141B1	Crizotinib	0.988132	0.9700162410736084
OACp4C	Osimertinib	0.9583299999999999	0.9385596513748168
HCC-827	Erlotinib	0.502491	0.624535858631134
EPLC-272H	Osimertinib	0.902272	0.9207921028137208
8305C	Afatinib	0.856735	0.912258803844452
K5	Trametinib	0.6459060000000001	0.7963947057723999
YAPC	Vinblastine	0.9291459999999999	0.8712342381477356
PL18	Daporinad	0.7050489999999999	0.6659033894538879
KYSE-150	Linsitinib	0.951981	0.9753503799438475
NB12	Daporinad	0.5868270000000001	0.5258411169052124
SUP-B15	Dabrafenib	0.929111	0.9430823922157288
CAL-120	Staurosporine	0.525358	0.2997308969497681
EW-3	Leflunomide	0.9066629999999999	0.9026910662651062
RL95-2	Vinblastine	0.619475	0.7919716835021973
PL4	Ulixertinib	0.8619600000000001	0.9120331406593324
GAMG	MK-1775	0.7077899999999999	0.7608994841575623
OAW-28	Ruxolitinib	0.976475	0.9855030179023744
HCT-116	Ulixertinib	0.6727765	0.782978892326355
KYSE-520	Erlotinib	0.740923	0.9544395804405212
NAMALWA	Nilotinib	0.9858549999999999	0.9297058582305908
OVCAR-3	Nilotinib	0.989131	1.0050055980682373
CAL-29	Staurosporine	0.403469	0.3531252145767212
OACp4C	Dabrafenib	0.9838899999999999	0.9624808430671692
RH-1	Leflunomide	0.890175	0.8575528860092163
G-292-Clone-A141B1	MK-1775	0.899144	0.75117027759552
SW780	Ruxolitinib	0.9137770000000001	0.9673153162002563
OV-56	Osimertinib	0.9800459999999999	0.93901127576828
NCI-H1435	Osimertinib	0.9882059999999999	0.9738271832466124
Hey	Vorinostat	0.795417	0.8120609521865845
GAMG	Staurosporine	0.172299	0.33430108428001404
DOHH-2	Afatinib	0.945739	0.8786320090293884
NALM-6	Lapatinib	0.899474	0.84693843126297
NCI-H2085	Linsitinib	0.9697479999999999	0.9732084870338441
BC-1	Erlotinib	0.988461	0.9636473655700684
SW1783	Dabrafenib	0.9421219999999999	0.9718171954154968
A4-Fuk	Ulixertinib	0.6692600000000001	0.8335962891578674
OC-314	Erlotinib	0.9740690000000001	0.9189200401306152
RF-48	Ulixertinib	0.985549	0.9418709278106691
MIA-PaCa-2	Trametinib	0.8369780000000001	0.9328699707984924
NB7	Afatinib	0.913149	0.9188117980957032
IGROV-1	Ruxolitinib	0.9146620000000001	0.9083045125007628
SK-MEL-2	Vorinostat	0.778251	0.8233616948127747
SNU-407	Leflunomide	0.861353	0.9046038985252379
LS-123	Daporinad	0.734394	0.4526652693748474
786-0	Palbociclib	0.8736510000000001	1.006571888923645
SK-HEP-1	Leflunomide	0.925509	0.898982048034668
PFSK-1	Gefitinib	0.9589989999999999	0.9732474088668824
BFTC-905	Leflunomide	0.921842	0.901761829853058
JURL-MK1	Dasatinib	0.017684000000000002	0.2587377727031708
GI-1	Trametinib	0.9917860000000001	0.9117310643196106
YAPC	MK-1775	0.758709	0.7817327380180359
A101D	Osimertinib	0.9820190000000001	0.9412044286727904
NCI-H28	Palbociclib	0.7841640000000001	0.9048635363578796
Hey	Linsitinib	0.957255	0.9525572061538696
ME-180	Tamoxifen	0.9226139999999999	0.9534728527069092
KMOE-2	Ruxolitinib	0.9908389999999999	0.9541543126106262
NY	Palbociclib	0.978849	0.9719600677490234
EJM	Osimertinib	0.9864120000000001	0.9929572939872742
K-562	Afatinib	0.8880879999999999	0.9265145063400269
UMC-11	Osimertinib	0.970993	0.9602349400520324
P30-OHK	Dasatinib	0.8982020000000001	0.8703213930130005
OSC-20	Ruxolitinib	0.962987	0.9462935924530028
PANC-10-05	Ulixertinib	0.8400555000000001	0.9110847115516664
NCI-H3122	Afatinib	0.874041	0.8885669112205505
SW13	Trametinib	0.815112	0.8199745416641235
YAPC	Staurosporine	0.525386	0.454955518245697
UACC-893	Staurosporine	0.472051	0.4008650183677673
SU-DHL-5	Trametinib	0.981295	0.9511288404464722
HLE	Navitoclax	0.7733720000000001	0.913477659225464
CW-2	Linsitinib	0.948543	0.940765917301178
COLO-829	Nilotinib	0.94991	0.9569373726844788
KYSE-520	MK-1775	0.7552949999999999	0.7738773822784424
ES8	Osimertinib	0.9394100000000001	0.9827455282211304
ESS-1	Vinblastine	0.573968	0.5577123165130615
CAL-33	Dasatinib	0.7794260000000001	0.7958120703697205
PWR-1E	Lapatinib	0.977316	0.8833373188972473
NOS-1	Trametinib	0.9174049999999999	0.8325908184051514
D-392MG	Staurosporine	0.237997	0.3156436085700989
NCI-H1793	Tamoxifen	0.92004	0.9214784502983092
ECC10	Ruxolitinib	0.9893799999999999	0.9742196202278136
MDA-MB-436	Afatinib	0.9636530000000001	0.9352641105651855
CAL-85-1	Daporinad	0.642303	0.7758638858795166
SK-GT-2	Linsitinib	0.985426	0.9622233510017396
NCI-H1688	Palbociclib	0.9844360000000001	1.0112507343292236
NCI-H520	Leflunomide	0.917818	0.8969672322273254
RPMI-7951	Crizotinib	0.9722040000000001	0.9760351181030272
8505C	Tamoxifen	0.902633	0.942776083946228
KYM-1	Sorafenib	0.873627	0.9979257583618164
YT	Vorinostat	0.7512300000000001	0.7216798663139343
HH	MK-1775	0.9068290000000001	0.7012088298797607
IM-9	Vinblastine	0.287918	0.4804132878780365
Hey	Leflunomide	0.789884	0.8191400766372681
NCI-H1623	Staurosporine	0.469996	0.4190908968448639
C-4-I	Vinblastine	0.709914	0.7412316203117371
SCC-4	Nilotinib	0.990732	0.9948374629020692
BHT-101	Osimertinib	0.973117	0.940236747264862
A2780	Osimertinib	0.8878209999999999	0.9539027214050292
NCI-H1793	Ulixertinib	0.9225245000000001	0.9291338324546814
NCI-H841	Sorafenib	0.8685149999999999	0.8587195873260498
BE2-M17	MK-1775	0.641009	0.5403882265090942
COLO-829	Osimertinib	0.934485	0.9610602855682372
TOV-21G	Nilotinib	0.981157	0.9642086029052734
HOS	Gefitinib	0.988358	0.9574299454689026
HOP-62	Tamoxifen	0.944997	0.9525254964828492
LU-135	Vinblastine	0.8659040000000001	0.8186010122299194
DiFi	Navitoclax	0.549452	0.7268999814987183
HCC-827	Nilotinib	0.978701	0.943904995918274
MKN1	Daporinad	0.727863	0.8415732383728027
SK-MG-1	Tamoxifen	0.9483229999999999	0.9630057215690612
RCM-1	Sorafenib	0.9299299999999999	0.9110558032989502
NCI-H1568	Ruxolitinib	0.9278379999999999	0.9410444498062134
NCI-H1876	Vinblastine	0.586094	0.7474364042282104
ARH-77	MK-1775	0.459755	0.4799954295158386
JHU-022	Tamoxifen	0.908244	0.9150362014770508
PL18	Ulixertinib	0.8594615	0.8722358345985413
NCI-H28	Sorafenib	0.922143	0.8688676953315735
Raji	Leflunomide	0.794402	0.8871521353721619
KMRC-20	Erlotinib	0.9365129999999999	0.9682214856147766
NCI-H661	Linsitinib	0.9653790000000001	0.952811360359192
K5	Linsitinib	0.9748690000000001	0.9061776995658876
REH	Osimertinib	0.9753069999999999	1.0007145404815674
BPH-1	Erlotinib	0.80314	0.8078294396400452
DiFi	MK-1775	0.685751	0.5854580402374268
SCC-3	MK-1775	0.550864	0.5303926467895508
CHL-1	Nilotinib	0.991376	0.9689299464225768
AsPC-1	Ulixertinib	0.8977904999999999	0.9398026466369628
LB831-BLC	Leflunomide	0.9282879999999999	0.9258673787117004
CAS-1	Trametinib	0.775673	0.9742422699928284
UM-UC-3	Osimertinib	0.982035	0.9513714909553528
SF268	Gefitinib	0.967334	0.9662323594093324
PEO1	Dasatinib	0.8966370000000001	0.8058506846427917
HTC-C3	Trametinib	0.6055050000000001	0.7910751700401306
DoTc2-4510	Staurosporine	0.46364399999999995	0.5544313192367554
KS-1	Vinblastine	0.8348399999999999	0.841873288154602
TOV-21G	Lapatinib	0.9517979999999999	0.8707894086837769
WM-115	Leflunomide	0.97608	0.9309948086738586
HCC1419	Linsitinib	0.975651	0.9624843597412108
KMRC-1	Erlotinib	0.97772	0.9576209783554076
RC-K8	Gefitinib	0.9804719999999999	0.96359521150589
OS-RC-2	Sorafenib	0.951166	0.9234143495559692
ACHN	Crizotinib	0.973182	0.9118536710739136
NAMALWA	Linsitinib	0.93932	0.9446158409118652
VA-ES-BJ	Ruxolitinib	0.958578	0.981399416923523
B-CPAP	Staurosporine	0.116624	0.2530633211135864
EW-16	Dabrafenib	0.978701	0.9718458652496338
SNU-5	Osimertinib	0.9779620000000001	0.9532310366630554
Detroit562	Vorinostat	0.813296	0.8254180550575256
OVTOKO	Dasatinib	0.548525	0.5832493305206299
NCI-H1792	Ulixertinib	0.8575395	0.8472498059272766
BE2-M17	Ruxolitinib	0.965564	0.9696478843688964
KYM-1	Ulixertinib	0.9582280000000001	0.9298208355903624
KINGS-1	Daporinad	0.626679	0.8204979300498962
M14	Afatinib	0.8819239999999999	0.9261922240257264
LN-405	Vinblastine	0.980987	0.768854558467865
8505C	Gefitinib	0.978457	0.9578275680541992
697	Dasatinib	0.8745149999999999	0.9253296256065368
BC-1	Leflunomide	0.780729	0.7315815091133118
SKN-3	Lapatinib	0.92486	0.8514480590820312
A375	Tamoxifen	0.935292	0.9065167903900146
LN-229	Nilotinib	0.987994	0.9774388074874878
RF-48	Vorinostat	0.7963319999999999	0.7502774000167847
CAS-1	Vorinostat	0.791539	0.8360088467597961
FTC-133	Vinblastine	0.761049	0.8467846512794495
MN-60	Dabrafenib	0.9188440000000001	0.9515039920806884
NY	Gefitinib	0.9834069999999999	0.9805626869201659
H-EMC-SS	Lapatinib	0.9285100000000001	0.9125046133995056
A704	Tamoxifen	0.95257	0.9279168844223022
AGS	Trametinib	0.27571100000000004	0.6688457131385803
MPP-89	Navitoclax	0.743632	0.8584970831871033
KYSE-520	Navitoclax	0.819113	0.8844345211982727
SLVL	Palbociclib	0.987648	0.8713632822036743
HOS	Afatinib	0.901492	0.8900317549705505
EW-7	Daporinad	0.484041	0.42714381217956543
NCI-H1838	Afatinib	0.811573	0.8986702561378479
Becker	Daporinad	0.83131	0.7882274985313416
HD-MY-Z	Nilotinib	0.969933	0.972301721572876
NOMO-1	Vorinostat	0.813856	0.6972083449363708
K-562	Ulixertinib	0.943685	0.9037029147148132
SK-MM-2	Ulixertinib	0.954833	0.9437707662582396
A204	Palbociclib	0.924027	0.959781289100647
ESO26	Afatinib	0.83062	0.8815410137176514
Daudi	Sorafenib	0.8632120000000001	0.8611298203468323
IST-SL2	Vorinostat	0.7435149999999999	0.6674583554267883
SW837	Navitoclax	0.739202	0.7352879643440247
CAL-62	Staurosporine	0.194972	0.4437601864337921
HL-60	Leflunomide	0.9196840000000001	0.89369136095047
OVCAR-8	Nilotinib	0.9154110000000001	0.9929624199867249
NUGC-3	Navitoclax	0.9299440000000001	0.8420171141624451
NCI-H1648	Trametinib	0.6963159999999999	0.5774042010307312
NCI-H1915	Palbociclib	0.925375	0.9929518103599548
MG-63	Palbociclib	0.9387790000000001	0.914159059524536
NCI-H1573	Gefitinib	0.9611719999999999	0.9379606842994691
HL-60	Erlotinib	0.98879	0.9730460047721864
SK-MM-2	Vorinostat	0.719179	0.7914363741874695
MDA-MB-231	Dasatinib	0.8517629999999999	0.8677845001220703
NB1	Osimertinib	0.904314	0.9643127322196959
KELLY	Tamoxifen	0.958259	0.9338361024856568
Caov-4	Trametinib	0.521289	0.9751808047294616
DAN-G	Palbociclib	0.96399	0.9634875655174256
Hep3B2-1-7	Leflunomide	0.8819309999999999	0.9294812083244324
KYSE-50	Lapatinib	0.8456030000000001	0.8129147887229919
SNU-61	Staurosporine	0.508259	0.4733891487121582
SHP-77	Ulixertinib	0.94173	0.9495903849601746
HCC2157	Nilotinib	0.9024459999999999	0.9720003008842468
ONS-76	Ulixertinib	0.825061	0.8916304707527161
DMS-79	Afatinib	0.984669	0.8806816339492798
LoVo	Afatinib	0.792082	0.8759536147117615
KARPAS-620	Linsitinib	0.696734	0.9333791136741638
GDM-1	Osimertinib	0.845561	0.9283079504966736
UACC-257	MK-1775	0.915941	0.782114565372467
HPAC	Tamoxifen	0.879467	0.9370211958885192
RT4	Tamoxifen	0.948996	0.9200949668884276
KM12	Tamoxifen	0.898835	0.8961461186408997
SW48	Ulixertinib	0.7711465000000001	0.8422773480415344
BPH-1	Vorinostat	0.800405	0.760776937007904
MDA-MB-436	Vinblastine	0.895431	0.821697473526001
SNU-398	Vorinostat	0.852683	0.802135705947876
JHH-7	Ruxolitinib	0.9093200000000001	0.9655207991600036
OVKATE	Gefitinib	0.939326	0.9377332925796508
Calu-3	Linsitinib	0.943739	0.9635742306709291
LP-1	Crizotinib	0.9878969999999999	0.9364452362060548
CAL-85-1	MK-1775	0.795764	0.763071596622467
ES7	Crizotinib	0.991917	0.9449307918548584
EC-GI-10	Sorafenib	0.8816620000000001	0.8389833569526672
WM278	Dasatinib	0.962102	0.8501126170158386
HuO-3N1	Ulixertinib	0.9762879999999999	0.9520719647407532
A101D	Afatinib	0.837672	0.8559891581535339
RD	Sorafenib	0.903803	0.8906518816947937
OCI-AML3	Sorafenib	0.7845300000000001	0.7488182187080383
PF-382	Tamoxifen	0.886201	0.93720680475235
NCI-H1703	Dabrafenib	0.9481649999999999	0.9429870843887328
DU-145	Staurosporine	0.625754	0.5206884145736694
NCI-H2228	Ruxolitinib	0.8538379999999999	0.931386411190033
MDA-MB-175-VII	Navitoclax	0.8343200000000001	0.776450514793396
NB(TU)1-10	Vorinostat	0.7346699999999999	0.7300244569778442
EC-GI-10	Crizotinib	0.976851	0.9809575080871582
ML-2	Afatinib	0.848126	0.8787654638290405
SW1417	Daporinad	0.862353	0.7222471833229065
JVM-3	Ruxolitinib	0.943967	0.95470529794693
OVISE	Linsitinib	0.9430959999999999	0.9351000785827636
SISO	Sorafenib	0.903941	0.9069245457649232
TUR	Dabrafenib	0.990713	0.9527202248573304
PANC-02-03	Navitoclax	0.8928940000000001	0.8388553857803345
U-118-MG	Linsitinib	0.9705940000000001	0.9585423469543456
TGBC11TKB	Vinblastine	0.62779	0.8719367384910583
NCI-H520	Navitoclax	0.894433	0.810836911201477
T98G	Nilotinib	0.986575	0.9860233664512634
SUIT-2	Palbociclib	0.947725	0.960752248764038
UACC-62	Gefitinib	0.984943	0.9655110836029052
NCI-H69	Navitoclax	0.500095	0.4575526118278504
HH	Vorinostat	0.786996	0.8326088786125183
KARPAS-45	Dasatinib	0.849641	0.9334895610809326
Hs-766T	Dabrafenib	0.942076	0.9231075644493104
HuP-T3	Nilotinib	0.9773069999999999	0.9723689556121826
CAPAN-1	Linsitinib	0.96715	0.9471741914749146
FU97	Sorafenib	0.8366950000000001	0.8624159693717957
HCC2998	MK-1775	0.627225	0.7298060059547424
RERF-LC-Sq1	Ulixertinib	0.8499085	0.9376912713050842
P31-FUJ	Dabrafenib	0.937586	0.9069517254829408
MDA-MB-231	Nilotinib	0.8975110000000001	0.976090967655182
KARPAS-422	Tamoxifen	0.92555	0.9370208978652954
NCI-H747	Dabrafenib	0.97608	0.9377869963645936
NCI-H1563	Sorafenib	0.8707010000000001	0.918087124824524
BL-41	Erlotinib	0.997468	0.9684779047966005
NH-12	Osimertinib	0.933945	0.968239724636078
NCI-H2591	MK-1775	0.9088459999999999	0.8642830848693848
WM793B	Dasatinib	0.910917	0.7766659259796143
SiHa	Sorafenib	0.8863059999999999	0.9328185915946959
D-392MG	Afatinib	0.933673	0.9413492679595948
WM1552C	Gefitinib	0.9877290000000001	0.95558500289917
TK	Leflunomide	0.883106	0.9325198531150818
IGR-1	Nilotinib	0.9901989999999999	0.9754285216331482
LC-1-sq	Dabrafenib	0.9831219999999999	1.0089170932769775
NCI-H596	Ulixertinib	0.979145	0.9345774054527284
MDA-MB-436	Nilotinib	0.9415620000000001	0.985948383808136
BT-474	Vorinostat	0.781688	0.8622600436210632
SKG-IIIa	MK-1775	0.7433029999999999	0.7094570398330688
PFSK-1	Sorafenib	0.860191	0.8824375867843628
SU-DHL-10	MK-1775	0.5569430000000001	0.5424787998199463
PC-14	Vorinostat	0.782165	0.7982814311981201
CADO-ES1	Leflunomide	0.862712	0.8894678950309753
AMO-1	Staurosporine	0.069613	0.1572808027267456
MHH-ES-1	Daporinad	0.36528299999999997	0.34356436133384705
IST-MES1	Ulixertinib	0.8262484999999999	0.9265268445014954
CHP-134	Ruxolitinib	0.98356	0.977372109889984
KCL-22	Linsitinib	0.9540360000000001	0.9565488696098328
GI-ME-N	Tamoxifen	0.933995	0.8973770737648009
MOLT-16	Navitoclax	0.460337	0.3737596273422241
RO82-W-1	Navitoclax	0.8851030000000001	0.9191797971725464
HOP-62	Crizotinib	0.981433	0.9859441518783568
U-2-OS	Lapatinib	0.966616	0.8556054830551147
NB10	Tamoxifen	0.9487530000000001	0.9088678359985352
MHH-ES-1	Sorafenib	0.911414	0.8527260422706604
HuO-3N1	Tamoxifen	0.9412360000000001	0.9681452512741088
CADO-ES1	Dabrafenib	0.986555	0.9909852147102356
SUP-M2	MK-1775	0.459776	0.512844979763031
KYSE-180	Afatinib	0.817943	0.8933043479919434
NCI-H1781	Leflunomide	0.876393	0.9155911803245544
JIMT-1	Dabrafenib	0.989965	0.9564747810363771
VMRC-RCZ	Vinblastine	0.9501959999999999	0.8003112077713013
MDA-MB-436	Linsitinib	0.9593430000000001	0.963953971862793
NCI-H2731	Crizotinib	0.946478	0.9707216620445251
HT-29	Dabrafenib	0.651188	0.9160838127136229
SJRH30	Linsitinib	0.8430219999999999	0.9404425024986268
SW1116	Navitoclax	0.6924939999999999	0.7462036609649658
IM-95	Navitoclax	0.926002	0.823409914970398
A172	MK-1775	0.74975	0.7523928284645081
EC-GI-10	Linsitinib	0.968111	0.9458401203155518
SK-ES-1	Erlotinib	0.9484739999999999	0.9713886976242064
SUP-B15	Leflunomide	0.9438270000000001	0.9067743420600892
GA-10	Vorinostat	0.6509010000000001	0.6898532509803772
NCI-H596	Osimertinib	0.979008	0.961395800113678
AGS	Palbociclib	0.8812110000000001	0.9117904901504515
JHH-6	Dasatinib	0.8801690000000001	0.8872637152671814
OE33	Dasatinib	0.9259709999999999	0.9132826328277588
NCI-H716	Sorafenib	0.7116439999999999	0.8807752728462219
KARPAS-422	Ulixertinib	0.9492925	0.8705243468284607
DMS-114	Navitoclax	0.895857	0.7677745223045349
IGROV-1	Palbociclib	0.803815	0.9221965670585632
LOU-NH91	Leflunomide	0.897072	0.8810630440711975
TE-1	Dasatinib	0.731346	0.8473877310752869
SNU-182	Vorinostat	0.83821	0.7957285046577454
BT-549	Leflunomide	0.903702	0.8711012005805969
SUP-B15	Ulixertinib	0.9575935	0.9193515181541444
CAL-120	Vinblastine	0.8253879999999999	0.8128830790519714
SK-N-SH	Palbociclib	0.947277	0.9335812330245972
MHH-PREB-1	Osimertinib	0.9829389999999999	0.9700134396553041
BFTC-905	Erlotinib	0.986175	0.9299137592315674
UM-UC-3	Daporinad	0.628097	0.805311381816864
RKO	Ulixertinib	0.8198049999999999	0.9049012064933776
NCI-H1650	Erlotinib	0.827623	0.9340445399284364
SCC-15	Vinblastine	0.8444200000000001	0.6418414115905762
SK-CO-1	Palbociclib	0.8661719999999999	0.90955913066864
PSN1	Dasatinib	0.82963	0.9422834515571594
NCI-H226	Vorinostat	0.901566	0.8829867839813232
OV-90	Staurosporine	0.454617	0.5243866443634033
UACC-257	Vorinostat	0.7901090000000001	0.8206519484519958
KATOIII	Daporinad	0.663842	0.6542453765869141
MCF7	Staurosporine	0.551841	0.5968341827392578
MFE-319	Osimertinib	0.9525319999999999	0.9628965854644777
NCI-H847	Navitoclax	0.323623	0.4368380308151245
BICR22	Crizotinib	0.993556	0.9740887284278871
CTV-1	Linsitinib	0.966245	0.9421902894973756
T98G	Gefitinib	0.9825459999999999	0.9664652943611144
NCI-H1915	Afatinib	0.8501690000000001	0.8326216340065002
C3A	Navitoclax	0.904284	0.8307257294654846
NCI-H1155	Vorinostat	0.811603	0.7908196449279785
NCI-H1694	Linsitinib	0.962571	0.933737576007843
PANC-04-03	Osimertinib	0.9109290000000001	0.9456984996795654
SNU-182	Navitoclax	0.8320059999999999	0.8578675985336304
LB831-BLC	Palbociclib	0.970327	0.9535118341445924
OV-90	Ulixertinib	0.8303944999999999	0.7799228429794312
L-363	Ulixertinib	0.8823774999999999	0.9057859182357788
P30-OHK	Palbociclib	0.896142	0.8255427479743958
NCI-H1703	Palbociclib	0.9247290000000001	0.9386546611785888
SK-MEL-24	MK-1775	0.9024479999999999	0.8542904853820801
GOTO	Navitoclax	0.9385049999999999	0.4842437505722046
SK-MEL-24	Lapatinib	0.8582790000000001	0.9331652522087096
DMS-273	Navitoclax	0.8685729999999999	0.7409667372703552
KP-4	Staurosporine	0.40396	0.42438751459121693
NCI-H2066	Ulixertinib	0.9637979999999999	0.8960799574851991
SW48	Dabrafenib	0.9806389999999999	0.8330267071723938
42-MG-BA	Leflunomide	0.9387850000000001	0.8856525421142578
HCC-44	Osimertinib	0.972894	0.9408295154571532
NCI-H1623	Tamoxifen	0.93329	0.9252654910087584
OCI-AML2	Tamoxifen	0.96605	0.9319280385971068
NCI-H2373	Staurosporine	0.54047	0.17308008670806885
C-33-A	Leflunomide	0.8717520000000001	0.9020541906356812
WSU-NHL	Osimertinib	0.900658	0.9306690096855164
HuP-T4	MK-1775	0.842199	0.7140215039253235
SIMA	Erlotinib	0.984439	0.9607719182968141
BFTC-909	Dasatinib	0.861195	0.4986658394336701
PEO1	Dabrafenib	0.9643700000000001	0.9789800643920898
MOLP-8	MK-1775	0.581209	0.7370581030845642
MOLT-13	Vinblastine	0.594869	0.3914507329463959
KP-4	Vorinostat	0.884553	0.8060680031776428
AGS	Staurosporine	0.138034	0.4959948658943176
KATOIII	Tamoxifen	0.884338	0.8705089688301086
CHL-1	Dasatinib	0.9605969999999999	0.9851136803627014
NCI-H1048	Leflunomide	0.843802	0.8702011704444885
MFM-223	MK-1775	0.722345	0.7852535843849182
HPAC	Afatinib	0.851851	0.9119676947593688
8505C	Dasatinib	0.862059	0.8150314092636108
KCL-22	Ulixertinib	0.925652	0.8823210000991821
G-401	Vorinostat	0.737466	0.6227184534072876
BC-1	Trametinib	0.958174	0.7880597114562988
UACC-257	Palbociclib	0.9330430000000001	0.9553762674331664
COR-L23	Osimertinib	0.950153	0.943506956100464
KG-1	Erlotinib	0.9743700000000001	0.9750279188156128
FLO-1	Navitoclax	0.7623989999999999	0.8804650902748108
HCC1143	Ribociclib	0.949708	0.9434895515441896
SK-N-AS	Gefitinib	0.980678	0.9518728256225586
U-118-MG	Lapatinib	0.894012	0.8508686423301697
CL-34	Dabrafenib	0.424515	0.9686535596847534
CA46	Lapatinib	0.796682	0.8433545827865601
LU-165	Trametinib	0.985692	0.8924060463905334
JHH-6	Lapatinib	0.9337120000000001	0.9275341629981996
IST-MEL1	Staurosporine	0.40222800000000003	0.27503737807273865
RMG-I	Dasatinib	0.7476619999999999	0.981074035167694
BT-20	Dabrafenib	0.989284	0.9703450798988342
HAL-01	Leflunomide	0.875186	0.7781922221183777
SK-MG-1	Ruxolitinib	0.9765459999999999	0.9941633939743042
P12-ICHIKAWA	Ulixertinib	0.8873615	0.9406479001045228
SU-DHL-8	Staurosporine	0.78054	0.20911240577697754
DG-75	Nilotinib	0.9742149999999999	0.9449852108955384
KALS-1	Vinblastine	0.816384	0.7399966716766357
SNU-423	Navitoclax	0.743534	0.8676565289497375
NCI-H1869	Ulixertinib	0.904192	0.9019690155982972
SNU-175	Vinblastine	0.45832799999999996	0.5674183368682861
COLO-684	Ruxolitinib	0.9688030000000001	0.9746028780937196
NUGC-3	MK-1775	0.637184	0.7258708477020264
KP-4	Palbociclib	0.868467	0.9247449040412904
NCI-H727	Palbociclib	0.9073	0.9192759394645692
NKM-1	Erlotinib	0.9737459999999999	0.9743619561195374
NCI-H1869	MK-1775	0.787932	0.6464448571205139
OE21	Gefitinib	0.8334379999999999	0.929576337337494
HMV-II	Lapatinib	0.840277	0.8747119307518005
LOU-NH91	Palbociclib	0.9696540000000001	0.9238176941871644
PANC-02-03	Linsitinib	0.902386	0.9065886735916138
SJRH30	Osimertinib	0.960169	0.9900577664375304
Calu-6	Lapatinib	0.9124260000000001	0.8788847923278809
BALL-1	Vorinostat	0.667751	0.6287515163421631
HT55	Palbociclib	0.826166	0.8833650350570679
NCI-H2369	Nilotinib	0.990014	0.9771828055381776
EN	Erlotinib	0.976712	0.9720502495765686
COLO-679	Lapatinib	0.984197	0.9302273988723756
ES6	Erlotinib	0.96298	0.941794455051422
DU-145	Afatinib	0.9431799999999999	0.9262159466743468
KYSE-150	Palbociclib	0.8748229999999999	0.9611032009124756
WSU-NHL	Erlotinib	0.989251	0.9306690096855164
JJN-3	Crizotinib	0.9950540000000001	0.9985263347625732
NCI-H835	Trametinib	0.9932350000000001	1.0242631435394287
RPMI-8226	MK-1775	0.714853	0.4923138916492462
SJRH30	Trametinib	0.9289850000000001	1.0111918449401855
EW-24	Sorafenib	0.8916209999999999	0.8826772570610046
K5	Tamoxifen	0.970303	0.8626107573509216
NCI-H1755	Afatinib	0.822592	0.8431435823440552
RKO	Ruxolitinib	0.9779770000000001	0.9810165762901306
LU-65	Vinblastine	0.602075	0.6873325109481812
MHH-ES-1	Staurosporine	0.587819	0.4558520019054413
IST-SL2	Erlotinib	0.9488260000000001	0.9567909836769104
IST-MEL1	Trametinib	0.772307	0.7581381797790527
SU-DHL-8	Palbociclib	0.996691	0.9737492203712464
SNU-423	Staurosporine	0.251773	0.1943362057209015
JVM-3	Ulixertinib	0.8281555	0.8986683487892151
NCI-H2087	Tamoxifen	0.9549639999999999	0.9066956639289856
NCI-H1963	Crizotinib	0.971671	0.9742203950881958
LNCaP-Clone-FGC	Leflunomide	0.8596959999999999	0.8465445041656494
KOPN-8	Vinblastine	0.46738599999999997	0.6817692518234253
SNU-182	Ruxolitinib	0.973992	0.9459172487258912
M059J	Ruxolitinib	0.961817	1.0063440799713137
MDA-MB-231	Daporinad	0.655339	0.8059196472167969
NCI-H1703	MK-1775	0.472829	0.722477912902832
UACC-62	Trametinib	0.25753899999999996	0.3416827917098999
SK-N-SH	Dasatinib	0.942616	0.8313151001930237
HuP-T4	Nilotinib	0.9729639999999999	0.9850943088531494
SNU-182	Crizotinib	0.9854149999999999	0.9636847972869872
EW-13	Afatinib	0.9359129999999999	0.916299283504486
SK-LMS-1	Dabrafenib	0.967967	0.9637887477874756
NCI-H2342	Sorafenib	0.761415	0.9089148640632628
SW13	Staurosporine	0.27616999999999997	0.38012754917144775
PL18	Staurosporine	0.30282600000000004	0.36072298884391785
MDST8	Gefitinib	0.982865	0.9695878624916076
NEC8	Nilotinib	0.997402	0.9744532108306884
EM-2	Palbociclib	0.94705	0.7954129576683044
SUP-T1	Lapatinib	0.8653190000000001	0.8290961384773254
ES4	Tamoxifen	0.924744	0.9226195812225342
NCI-H522	Linsitinib	0.9641360000000001	0.9669903516769408
Ca9-22	Staurosporine	0.248214	0.1989259272813797
IMR-5	MK-1775	0.6010939999999999	0.4833455979824066
HCC2218	Linsitinib	0.9694729999999999	0.9254229664802552
EW-11	Vinblastine	0.615729	0.6286901235580444
SNU-C2B	Lapatinib	0.8683290000000001	0.8579931259155273
NCI-H1781	Navitoclax	0.860582	0.7966824173927307
TOV-21G	Tamoxifen	0.932076	0.9673550128936768
HCC1419	Sorafenib	0.863979	0.9078997969627379
OVCAR-8	Crizotinib	0.99446	0.9726996421813964
HOS	Staurosporine	0.095105	0.2948439419269562
HCC1419	Nilotinib	0.864717	0.9828866720199584
HO-1-N-1	Leflunomide	0.914602	0.8734561800956726
SJSA-1	Lapatinib	0.9167200000000001	0.8437507748603821
PANC-02-03	Palbociclib	0.914855	0.9281791448593141
23132-87	Ruxolitinib	0.9788709999999999	0.962571918964386
NKM-1	Daporinad	0.693297	0.2337075620889664
KY821	Dabrafenib	0.958548	0.94313782453537
RT4	Nilotinib	0.9750639999999999	0.9882803559303284
FTC-133	Staurosporine	0.419886	0.1546463966369629
HSC-3	Lapatinib	0.775678	0.7579557299613953
KM12	Ruxolitinib	0.977332	0.937880516052246
JSC-1	Vorinostat	0.621336	0.6240296363830566
SK-LU-1	Dabrafenib	0.950175	0.9640346765518188
MS-1	Erlotinib	0.993099	0.9735226631164552
C3A	Dasatinib	0.97301	0.8757186532020569
MDA-MB-157	Afatinib	0.957681	0.937531054019928
Saos-2	Ruxolitinib	0.9681620000000001	0.9657977819442748
UMC-11	Afatinib	0.9538479999999999	0.8918122649192809
HCC1569	Vorinostat	0.846299	0.7266702651977539
MKN28	Crizotinib	0.972191	0.9565212726593018
COLO-679	Gefitinib	0.974556	0.9682093858718872
SW684	Navitoclax	0.959882	0.9139966368675232
MDST8	Ulixertinib	0.6543	0.9016745686531068
OVCAR-5	Ruxolitinib	0.9514799999999999	0.9640550017356871
PL18	Vorinostat	0.8348959999999999	0.846649706363678
BT-483	Linsitinib	0.959514	0.9266834259033204
NCI-H835	Staurosporine	0.403047	0.29929468035697937
HSC-39	Osimertinib	0.944493	0.9682083725929259
RERF-GC-1B	Dasatinib	0.353756	0.8682507872581482
RD	Lapatinib	0.9471229999999999	0.90630304813385
OVCA420	Lapatinib	0.651111	0.5427275896072388
NCI-H82	Crizotinib	0.9783290000000001	0.9870621562004088
NCI-H2023	Daporinad	0.881308	0.904352843761444
BHT-101	Trametinib	0.340562	0.8101780414581299
8505C	Erlotinib	0.9617180000000001	0.9578275680541992
U251	Vorinostat	0.826778	0.878609836101532
LS-411N	Sorafenib	0.768664	0.8357670307159424
KG-1	Staurosporine	0.24077800000000002	0.195929616689682
DoTc2-4510	Dabrafenib	0.9788399999999999	0.9602879285812378
SK-ES-1	Trametinib	0.984217	0.9733468890190125
UACC-812	Vinblastine	0.897373	0.912953555583954
NCI-H720	Dabrafenib	0.9798530000000001	0.9884669184684752
HARA	Ruxolitinib	0.9489540000000001	0.9553632736206056
COR-L279	MK-1775	0.807389	0.4953977167606354
GB-1	Trametinib	0.932142	0.9410091042518616
KMRC-20	Crizotinib	0.985957	0.9728856086730956
NCI-H2591	Dasatinib	0.956995	0.9619700908660888
NB14	Sorafenib	0.814758	0.8402400612831116
LS-411N	Lapatinib	0.8983260000000001	0.8195415735244751
NCI-H1693	Gefitinib	0.902817	0.9046668410301208
SNU-61	Trametinib	0.733875	0.5427441000938416
WSU-NHL	Ulixertinib	0.959522	0.8668515086174011
OVCAR-5	Afatinib	0.8328780000000001	0.9124165177345276
SK-MM-2	MK-1775	0.946915	0.732029378414154
LOU-NH91	Dasatinib	0.804658	0.7228463292121887
DAN-G	Vinblastine	0.8951870000000001	0.7738581299781799
CESS	Staurosporine	0.26050100000000004	0.13358107209205627
WSU-NHL	Daporinad	0.306465	0.4907391965389252
SBC-3	Crizotinib	0.9685790000000001	0.9670345783233644
NCI-H2023	Tamoxifen	0.961831	0.9382500648498536
NCI-H441	Dasatinib	0.8993909999999999	0.943358838558197
PWR-1E	Sorafenib	0.905184	0.9171339869499208
OVKATE	Tamoxifen	0.945817	0.9408259987831116
DMS-273	Erlotinib	0.9608969999999999	0.9924855828285216
OE19	Dasatinib	0.921961	0.9325152039527892
AGS	Leflunomide	0.881447	0.8444733619689941
A549	Linsitinib	0.9220520000000001	0.9535493254661559
SNU-C5	Navitoclax	0.891445	0.6412608027458191
SW1463	Linsitinib	0.926155	0.937963366508484
GP5d	Lapatinib	0.9497540000000001	0.8430810570716858
HCC2157	Tamoxifen	0.921257	0.9321322441101074
NCI-H2228	Erlotinib	0.949311	0.9211942553520204
U-266	Lapatinib	0.9150469999999999	0.9293743968009948
U-87-MG	Staurosporine	0.565628	0.4014154076576233
PANC-04-03	Navitoclax	0.9641270000000001	0.8724985122680664
LNCaP-Clone-FGC	Staurosporine	0.437222	0.4605607092380524
HCC1428	Osimertinib	0.9729040000000001	0.9255016446113586
NCI-H1568	MK-1775	0.688496	0.7515738606452942
8305C	Lapatinib	0.9063969999999999	0.912258803844452
HPAC	MK-1775	0.697229	0.8143939971923828
PC-3	Dasatinib	0.9295620000000001	0.8812404870986938
NCI-H209	Afatinib	0.765932	0.857735276222229
OCUB-M	Palbociclib	0.982701	0.951888382434845
PC-3	Ulixertinib	0.956147	0.9048079848289491
TK10	Erlotinib	0.862341	0.922493577003479
NCI-H3118	MK-1775	0.561044	0.5923783779144287
MOLP-8	Vorinostat	0.701732	0.766549825668335
SK-GT-2	Dabrafenib	0.961433	0.9230659604072572
CAL-120	Navitoclax	0.5861810000000001	0.8146427273750305
HCC1143	Sorafenib	0.9514879999999999	0.8906504511833191
GI-1	Linsitinib	0.982139	0.9647216796875
WM793B	Ulixertinib	0.8920645	0.8778461217880249
SF268	MK-1775	0.8428629999999999	0.7062961459159851
639-V	Tamoxifen	0.9324180000000001	0.9371212720870972
P12-ICHIKAWA	MK-1775	0.500017	0.4024330079555512
COR-L23	MK-1775	0.545462	0.6498554944992065
SW1271	Osimertinib	0.962209	0.9570779204368592
LOXIMVI	Palbociclib	0.882934	0.9374266266822816
UACC-893	Lapatinib	0.557667	0.5168690681457521
A375	Erlotinib	0.974561	0.971399426460266
LB771-HNC	Dasatinib	0.982542	0.7758944630622864
DU-145	Osimertinib	0.9646530000000001	0.9672731161117554
RD	Tamoxifen	0.967888	0.9345161318778992
OCUM-1	Tamoxifen	0.960471	0.9299256801605223
FADU	Vinblastine	0.610638	0.5826079249382019
KARPAS-620	Erlotinib	0.9767790000000001	0.99987131357193
KM12	Trametinib	0.607295	0.6185953617095947
TE-6	Sorafenib	0.841153	0.8862770199775696
CAL-85-1	Dasatinib	0.9345110000000001	0.9285321831703186
SK-MM-2	Linsitinib	0.925234	0.8896996378898621
NCI-H1975	Palbociclib	0.9214129999999999	0.9339050054550172
CAL-148	Afatinib	0.8260290000000001	0.8756681680679321
HD-MY-Z	MK-1775	0.810986	0.8235290646553041
NCI-H1581	Ruxolitinib	0.963109	0.9342932105064392
Caov-4	Daporinad	0.917171	0.7305930256843567
OVK-18	Afatinib	0.983721	0.9223437309265136
SW13	Ruxolitinib	0.980894	0.963793396949768
RPMI-8402	Palbociclib	0.535274	0.6549639701843262
MDA-MB-157	Dabrafenib	0.9927379999999999	0.9623433947563172
FLO-1	Afatinib	0.830204	0.9153202176094056
RH-1	Ruxolitinib	0.98969	0.9712204337120056
NCI-H2122	Osimertinib	0.9403290000000001	0.924214482307434
ML-2	Sorafenib	0.861555	0.7470936775207521
PA-TU-8988T	Gefitinib	0.963366	0.9647721648216248
TUR	Navitoclax	0.9953850000000001	0.8432313203811646
697	Osimertinib	0.9483299999999999	0.9809200167655944
697	Erlotinib	0.9373809999999999	0.9809200167655944
CAL-33	Dabrafenib	0.98545	0.9785208106040956
PL18	Crizotinib	0.9892549999999999	0.9470118880271912
HO-1-u-1	Vinblastine	0.780257	0.5731327533721924
BPH-1	Gefitinib	0.819932	0.8078294396400452
SK-LMS-1	Sorafenib	0.932527	0.909908890724182
SR	MK-1775	0.441719	0.5199359655380249
OE21	Osimertinib	0.829498	0.929576337337494
WIL2-NS	Sorafenib	0.8772280000000001	0.8366220593452454
ML-2	Vorinostat	0.761912	0.6319922208786011
K5	Gefitinib	0.980201	0.9354537725448608
HPAC	Dasatinib	0.962493	0.9041717052459716
YT	Erlotinib	0.992734	0.9911510348320008
G-361	Linsitinib	0.959799	0.94621604681015
RKO	Dasatinib	0.951204	0.8188187479972839
DAN-G	Tamoxifen	0.937737	0.9280188679695128
RERF-LC-Sq1	MK-1775	0.6492720000000001	0.73268061876297
MKN28	Lapatinib	0.870858	0.8476547002792358
EM-2	Staurosporine	0.24511999999999998	0.2051004320383072
BC-1	Navitoclax	0.920048	0.7025173306465149
PSN1	MK-1775	0.7288560000000001	0.6143330931663513
NCI-H64	Erlotinib	0.9703379999999999	0.953551709651947
ECC10	Sorafenib	0.798758	0.937295377254486
HSC-2	Daporinad	0.675639	0.5231019854545593
RKN	Trametinib	0.8667739999999999	0.8852895498275757
A204	Vinblastine	0.832415	0.7097942233085632
NCI-H1573	Linsitinib	0.900122	0.9111475944519044
CAL-39	Leflunomide	0.870809	0.8458554744720459
PANC-08-13	Staurosporine	0.5223300000000001	0.3756975829601288
TE-5	Osimertinib	0.943152	0.9603778123855592
MHH-PREB-1	Trametinib	0.983714	0.9910770058631896
ES7	Linsitinib	0.9447639999999999	0.9005125761032104
RPMI-7951	Erlotinib	0.976419	0.969582498073578
NCI-H2405	Lapatinib	0.9327979999999999	0.9358987212181092
COR-L95	Daporinad	0.61632	0.4679733514785767
KU812	Daporinad	0.42570600000000003	0.3279647827148437
UACC-62	Ulixertinib	0.7091854999999999	0.7994042634963989
ETK-1	Sorafenib	0.868956	0.8988789916038513
OAW-42	Ulixertinib	0.964542	0.9286239743232728
NCI-H747	Erlotinib	0.8287200000000001	0.9349845051765442
NCI-H2731	Dasatinib	0.951192	0.8353300094604492
NUGC-4	Dabrafenib	0.9744659999999999	0.943269908428192
MCF7	Dabrafenib	0.946242	0.9972382187843324
KYAE-1	Dabrafenib	0.9653799999999999	0.9321953654289246
CA46	Leflunomide	0.7915449999999999	0.8344907760620117
Saos-2	Crizotinib	0.989582	0.9773693084716796
HCC1954	Palbociclib	0.9859120000000001	0.965339422225952
DOV13	Sorafenib	0.5655279999999999	0.8917988538742065
PL18	Osimertinib	0.9810209999999999	0.9574515223503112
EMC-BAC-2	Dasatinib	0.840117	0.7796037793159485
U-87-MG	Vorinostat	0.9014459999999999	0.8788188099861145
NCI-H2591	Gefitinib	0.962577	0.9427520632743835
U251	Ruxolitinib	0.975598	0.9948856830596924
PANC-02-03	Erlotinib	0.9052610000000001	0.9309950470924376
DAN-G	Staurosporine	0.17837	0.36541894078254705
OE21	Vorinostat	0.892322	0.8502662777900696
SJRH30	Leflunomide	0.855439	0.94291752576828
PL4	Vinblastine	0.800834	0.8249521255493164
ES4	Navitoclax	0.803705	0.8174110054969788
BICR78	Ruxolitinib	0.962203	0.9756919145584106
BT-20	Ulixertinib	0.9834535	0.9337220788002014
BE-13	Dasatinib	0.86198	0.8955806493759155
SU8686	Dabrafenib	0.9666520000000001	0.9461718797683716
OVCAR-5	Ulixertinib	0.8364105	0.912313997745514
KMOE-2	Palbociclib	0.9416610000000001	0.770258903503418
NB1	Navitoclax	0.851107	0.771636426448822
NCI-H2405	Gefitinib	0.9413860000000001	0.9698778986930848
RCC10RGB	Nilotinib	0.972066	0.9350423216819764
H9	Dasatinib	0.99067	0.9236782789230348
EC-GI-10	Dabrafenib	0.9784790000000001	0.9259832501411438
639-V	Sorafenib	0.8690760000000001	0.918074667453766
CAPAN-2	Linsitinib	0.9027229999999999	0.9269487261772156
CAL-51	Gefitinib	0.967309	0.9576092958450316
DMS-53	Trametinib	0.889401	0.8579973578453064
SJRH30	Vinblastine	0.74641	0.5371266603469849
EM-2	MK-1775	0.507532	0.6043198704719543
OACp4C	MK-1775	0.563505	0.5028799772262573
IST-MES1	Staurosporine	0.344673	0.4685593247413635
MFE-280	Ulixertinib	0.9723145000000001	0.9563414454460144
M059J	Erlotinib	0.953234	0.9716073274612428
NCI-H2342	Daporinad	0.9821979999999999	0.7347599267959595
CGTH-W-1	Ulixertinib	0.952475	0.9397795796394348
A172	Ulixertinib	0.9357645	0.9054090976715088
NCI-N87	Dasatinib	0.8443209999999999	0.9552567601203918
OVMIU	Lapatinib	0.70662	0.5568066835403442
U-266	Ruxolitinib	0.980504	0.9880629777908324
NCI-H1651	Afatinib	0.93148	0.9309759736061096
DMS-53	Linsitinib	0.89712	0.9323106408119202
NCI-H2818	Navitoclax	0.9475709999999999	0.889865517616272
SUP-T1	Gefitinib	0.98224	0.9635906815528871
KMRC-20	Palbociclib	0.9659030000000001	0.955959677696228
WM793B	Vorinostat	0.810638	0.8520317673683167
KMS-12-BM	MK-1775	0.5236729999999999	0.4567713141441345
MFE-319	Sorafenib	0.867309	0.882587730884552
KM12	Vorinostat	0.7910590000000001	0.6961277723312378
SCC-4	Daporinad	0.661463	0.6683189272880554
OPM-2	Navitoclax	0.8858219999999999	0.7660170793533325
CaR-1	Osimertinib	0.9155110000000001	0.9068799614906312
A253	Staurosporine	0.591213	0.5511094927787781
HCC-44	Linsitinib	0.934657	0.9607449173927308
CAL-29	Gefitinib	0.9388219999999999	0.9413677453994752
NCI-H716	Vinblastine	0.879151	0.5316992998123169
TYK-nu	Linsitinib	0.976448	0.934985876083374
TE-1	Afatinib	0.8473120000000001	0.7693307399749756
SK-MEL-5	Leflunomide	0.917529	0.8688257336616516
NUGC-3	Lapatinib	0.802995	0.7473559379577637
SK-LU-1	Navitoclax	0.753526	0.9094427824020386
OSC-20	Dasatinib	0.797167	0.9085921049118042
KP-4	Ruxolitinib	0.9836469999999999	0.9484653472900392
MFM-223	Navitoclax	0.764088	0.808279275894165
HARA	Osimertinib	0.922939	0.931002914905548
NCI-H322M	Tamoxifen	0.935945	0.9037362933158876
SNU-C1	Trametinib	0.510826	0.39084935188293457
SK-GT-2	Dasatinib	0.7912	0.5726175308227539
D-283MED	Navitoclax	0.701527	0.47655189037323
EN	Gefitinib	0.9786030000000001	0.9720502495765686
NCI-H1781	Ruxolitinib	0.9680540000000001	0.9726547002792358
A172	Sorafenib	0.8497819999999999	0.8852436542510986
GP5d	Linsitinib	0.975402	0.892462432384491
SK-MEL-2	Gefitinib	0.9905649999999999	0.9774824380874634
NCI-H1666	Osimertinib	0.833317	0.7876529097557068
SCC-4	Trametinib	0.9430879999999999	0.880695104598999
SNU-C1	Tamoxifen	0.9225129999999999	0.9398487210273744
RKO	Trametinib	0.635821	0.8055385947227478
NB7	Dasatinib	0.9685549999999999	0.9405409693717957
UACC-62	Leflunomide	0.921054	0.8971177339553833
KU-19-19	Navitoclax	0.987001	0.7353276610374451
KARPAS-45	Osimertinib	0.992809	0.9530558586120604
SW626	Ulixertinib	0.8538375	0.8545457720756531
NCI-H524	Nilotinib	0.986634	0.978681981563568
SNU-175	Ruxolitinib	0.9855290000000001	0.9661720395088196
NCI-H1155	Gefitinib	0.98201	0.9711798429489136
OCI-AML2	Lapatinib	0.9027129999999999	0.8877897858619691
G-401	Trametinib	0.7604989999999999	0.8489900827407837
NCI-H322M	Dabrafenib	0.8831200000000001	0.9333069920539856
C32	Daporinad	0.9089379999999999	0.85276198387146
LCLC-103H	Staurosporine	0.347734	0.4241033792495728
CHL-1	Crizotinib	0.993251	0.9992725849151612
CFPAC-1	Staurosporine	0.508061	0.42526158690452576
VMRC-RCZ	Nilotinib	0.9822930000000001	0.9705697894096376
PC-14	Ulixertinib	0.9127065000000001	0.9145358204841614
A3-KAW	Afatinib	0.78279	0.8510401248931885
COR-L23	Palbociclib	0.950995	0.95491224527359
BL-41	Gefitinib	0.9983110000000001	0.9684779047966005
ST486	Lapatinib	0.848824	0.8653604388237
EW-22	Vinblastine	0.487969	0.4649399518966675
KMS-12-BM	Osimertinib	0.948241	0.9912641644477844
RL95-2	Nilotinib	0.989399	0.9615406394004822
GAK	Sorafenib	0.8391379999999999	0.8933131098747253
MN-60	Linsitinib	0.962965	0.9418308138847352
NKM-1	Palbociclib	0.845258	0.5619732141494751
PCI-30	Afatinib	0.802295	0.9004143476486206
H-EMC-SS	Ulixertinib	0.8718995	0.9573433995246888
JHH-1	Dasatinib	0.9254459999999999	0.8919968008995056
CaR-1	Nilotinib	0.9907379999999999	0.9545665383338928
HCC1395	Ulixertinib	0.914535	0.9333524107933044
A498	Dabrafenib	0.962772	0.9621633887290956
CS1	Afatinib	0.8218209999999999	0.8952476978302002
ETK-1	Linsitinib	0.9530799999999999	0.9457419514656068
SK-ES-1	Crizotinib	0.973744	0.9776592850685121
HuO9	Dabrafenib	0.98567	0.9432168006896972
PANC-04-03	Dasatinib	0.815649	0.8880751729011536
Hs-578-T	Palbociclib	0.958829	0.986103892326355
KARPAS-45	Sorafenib	0.823592	0.8828873634338379
EFM-192A	Afatinib	0.794188	0.7543033361434937
NB14	Daporinad	0.142571	0.2853122353553772
Saos-2	Tamoxifen	0.9710799999999999	0.9400275945663452
SUP-M2	Osimertinib	0.993762	0.9864871501922609
LoVo	Trametinib	0.5169630000000001	0.4241540133953095
SK-CO-1	Vinblastine	0.5022449999999999	0.7544872164726257
T47D	Afatinib	0.870159	0.9154582619667052
HOS	Dabrafenib	0.971972	0.974064290523529
COLO-205	Gefitinib	0.9757440000000001	0.9506074786186218
EJM	Crizotinib	0.9813930000000001	0.9784764051437378
KM12	Sorafenib	0.832665	0.9201706647872924
HT-29	Sorafenib	0.877274	0.8395589590072632
CAL-148	Vorinostat	0.7105	0.7213197946548462
A172	Dasatinib	0.885433	0.8581524491310121
T98G	Sorafenib	0.9234180000000001	0.9178526997566224
NCI-H446	Afatinib	0.801301	0.8386404514312744
OACp4C	Sorafenib	0.9070309999999999	0.887337327003479
WM-115	Staurosporine	0.49525600000000003	0.44290441274642944
OCI-AML5	Leflunomide	0.907643	0.9374598860740662
NCI-H1623	Navitoclax	0.908301	0.8599830269813538
QGP-1	Afatinib	0.942321	0.8575941324234009
Daoy	Dabrafenib	0.985016	0.9446619749069214
HCC70	Linsitinib	0.9954729999999999	0.958778202533722
H-EMC-SS	Linsitinib	0.888984	0.9642087817192078
LAMA-84	Dabrafenib	0.71101	0.8488754630088806
SK-MEL-24	Dabrafenib	0.675467	0.9111185669898988
VM-CUB-1	Erlotinib	0.9687520000000001	0.9543282389640808
NCI-H211	Crizotinib	0.968123	0.9809063673019408
CAS-1	Linsitinib	0.968066	0.9515917897224426
SW1783	Staurosporine	0.178203	0.20808035135269165
NCI-H1155	Osimertinib	0.968115	0.9711798429489136
HCC1428	Ulixertinib	0.95155	0.9388195276260376
OV-56	Dabrafenib	0.968276	0.9521623849868774
SNU-449	Staurosporine	0.604825	0.3726676106452942
L-540	Crizotinib	0.962543	0.9462162852287292
A2780	Erlotinib	0.944818	0.9539027214050292
JURL-MK1	Leflunomide	0.7733	0.6773998141288757
MS-1	Linsitinib	0.893185	0.931149125099182
NOMO-1	Staurosporine	0.311271	0.11674369126558305
LNCaP-Clone-FGC	Osimertinib	0.876368	0.9540011286735536
TC-YIK	Staurosporine	0.31998899999999997	0.13778145611286166
EN	Dasatinib	0.9850899999999999	0.9426711201667786
U-118-MG	Leflunomide	0.86993	0.87248694896698
JVM-3	Vinblastine	0.38092600000000004	0.4690881967544556
Saos-2	Dasatinib	0.869818	0.9166354537010192
NCI-H2731	Gefitinib	0.9802870000000001	0.9444280862808228
NCI-H2722	Ulixertinib	0.8940445	0.9269099235534668
RMG-I	Ulixertinib	0.9240615	0.8717405796051025
SU-DHL-8	Ulixertinib	0.9862084999999999	0.9636656641960144
SUP-HD1	Osimertinib	0.950564	0.9875393509864808
VA-ES-BJ	Erlotinib	0.95875	0.9602835178375244
SK-MEL-2	Linsitinib	0.9950190000000001	0.9370309114456176
EN	Palbociclib	0.954103	0.9675203561782836
WSU-NHL	Staurosporine	0.101457	0.171626016497612
SCC-9	Navitoclax	0.975777	0.8827720284461975
SNU-1	Staurosporine	0.240195	0.4117435812950134
ESO51	Leflunomide	0.701705	0.8655328154563904
CCK-81	Crizotinib	0.857086	0.920440137386322
NCI-H841	Lapatinib	0.913775	0.9285573959350586
GCT	Leflunomide	0.9124760000000001	0.9307233095169068
KURAMOCHI	Erlotinib	0.946881	0.962356984615326
NCI-H3118	Lapatinib	0.732093	0.6929485201835632
NCI-H1048	MK-1775	0.627524	0.6678124070167542
UMC-11	Ruxolitinib	0.981085	0.9743354916572572
Ca9-22	Dasatinib	0.640158	0.9190620183944702
EN	Staurosporine	0.5392020000000001	0.5489269495010376
MRK-nu-1	Ruxolitinib	0.993082	0.9910262227058412
CAL-85-1	Osimertinib	0.9849459999999999	0.9530877470970154
IHH-4	Linsitinib	0.941945	0.9436327815055848
GA-10	Tamoxifen	0.957736	0.9293246865272522
5637	Trametinib	0.8069810000000001	0.8071244359016418
NCI-H1694	Sorafenib	0.8790950000000001	0.8739579916000366
G-401	Dabrafenib	0.9149799999999999	0.865748941898346
NCI-H2591	Trametinib	0.893328	0.9234269261360168
PWR-1E	MK-1775	0.677832	0.6596482396125793
Raji	Gefitinib	0.990872	0.9846513271331788
EFM-192A	Navitoclax	0.954393	0.7586845755577087
COLO-829	Vorinostat	0.779724	0.8333364725112915
RPMI-8226	Lapatinib	0.927226	0.8481388092041016
HCC70	Trametinib	0.952369	0.9839131832122804
CAL-62	MK-1775	0.593426	0.7796680331230164
EB2	Erlotinib	0.9435969999999999	0.97647887468338
NCI-H1563	Ulixertinib	0.971347	0.9518619179725648
AN3-CA	Vorinostat	0.895073	0.7862957119941711
Calu-6	Dasatinib	0.9463450000000001	0.8883819580078125
NCI-H2170	Dabrafenib	0.930617	0.9326381087303162
COLO-684	Nilotinib	0.945687	0.9535905122756958
KYSE-180	MK-1775	0.611649	0.7875335216522217
8305C	Leflunomide	0.846052	0.9054506421089172
NB10	Erlotinib	0.983809	0.956784963607788
BFTC-909	Nilotinib	0.901899	0.9478361010551452
SK-MEL-24	Daporinad	0.9423540000000001	0.8843095898628235
KARPAS-422	Leflunomide	0.8565889999999999	0.8010324835777283
MLMA	Erlotinib	0.983075	0.9668638110160828
HOP-62	Linsitinib	0.977008	0.9643186926841736
KATOIII	Trametinib	0.815588	0.5185282230377197
TGBC11TKB	Afatinib	0.8101010000000001	0.9144026637077332
NCI-H522	Palbociclib	0.9758479999999999	1.0101454257965088
TT2609-C02	Dasatinib	0.97241	0.7449937462806702
NCI-H650	Gefitinib	0.963837	0.9629545211791992
MES-SA	Osimertinib	0.9495319999999999	0.97075217962265
SU-DHL-8	Dabrafenib	0.9978360000000001	0.9869095087051392
GI-1	Palbociclib	0.987282	0.9516515731811525
LXF-289	Dabrafenib	0.989102	0.9447143673896791
OAW-28	Ulixertinib	0.9285525	0.9350784420967102
KMOE-2	Osimertinib	0.9757399999999999	0.9722924232482909
JSC-1	Leflunomide	0.903847	0.749886155128479
SUP-HD1	Dasatinib	0.986534	0.9761150479316713
TGBC24TKB	MK-1775	0.660896	0.6401808857917786
NCI-H1703	Gefitinib	0.977139	0.9533972144126892
WM278	Sorafenib	0.892035	0.8849812150001526
NCI-H2818	Dasatinib	0.8371360000000001	0.8982648849487305
CAL-29	Osimertinib	0.9067360000000001	0.9413677453994752
SK-LMS-1	Trametinib	0.8849030000000001	0.9290825128555298
H4	Gefitinib	0.9864930000000001	0.960083544254303
KU812	Ruxolitinib	0.96336	0.9201532006263732
IA-LM	Crizotinib	0.99465	0.987903654575348
Ca9-22	Afatinib	0.658882	0.6587098836898804
LK-2	Vorinostat	0.797725	0.7684016823768616
EJM	Vinblastine	0.694412	0.4276063144207001
FLO-1	Vinblastine	0.599146	0.4740210771560669
OPM-2	Leflunomide	0.930147	0.8946598172187805
NCCIT	Lapatinib	0.978777	0.9169217348098756
MDA-MB-175-VII	Gefitinib	0.705525	0.656592607498169
L-1236	Palbociclib	0.92724	0.8616906404495239
SNU-1040	Trametinib	0.894702	0.8525936603546143
KU-19-19	Ruxolitinib	0.987136	0.96273535490036
COLO-680N	Nilotinib	0.9812219999999999	0.9774091839790344
AMO-1	Lapatinib	0.819058	0.8545417785644531
KP-1N	Tamoxifen	0.949485	0.9430255889892578
SK-CO-1	Nilotinib	0.9354399999999999	0.9408376216888428
H9	MK-1775	0.558898	0.4914596676826477
5637	Gefitinib	0.916587	0.8826008439064026
TC-71	Erlotinib	0.980033	0.9782797694206238
NCI-H2228	Navitoclax	0.907911	0.8350585699081421
A204	Osimertinib	0.915408	0.9575701355934144
A204	Sorafenib	0.764775	0.9607548117637634
PA-TU-8988T	Nilotinib	0.9806040000000001	0.9901399016380309
JVM-3	Lapatinib	0.8245809999999999	0.7864727973937988
ESS-1	Nilotinib	0.9555469999999999	0.9521422386169434
VMRC-LCD	Dasatinib	0.987985	1.000584363937378
NCI-H2373	Gefitinib	0.945263	0.9520809650421144
LS-513	Afatinib	0.709356	0.7306435704231262
WSU-NHL	Nilotinib	0.94389	0.7715308666229248
NCI-H2810	Crizotinib	0.982143	0.9826641082763672
L-363	Erlotinib	0.987125	0.96577787399292
JVM-3	Vorinostat	0.634621	0.5642567873001099
NB13	Tamoxifen	0.8778219999999999	0.9489943981170654
NCI-H1341	Linsitinib	0.9820049999999999	0.9441117644309998
MES-SA	Ulixertinib	0.9205285	0.906638503074646
SH-4	Vinblastine	0.815476	0.7115880846977234
NCI-H1915	Lapatinib	0.95255	0.8326216340065002
BT-483	Daporinad	0.9529610000000001	0.8914069533348083
LC-1-sq	MK-1775	0.5457390000000001	0.8054120540618896
PA-1	Vorinostat	0.646602	0.7969593405723572
NEC8	Ulixertinib	0.983199	0.8951494693756104
KYSE-410	Linsitinib	0.964824	0.9270833134651184
ALL-SIL	Ruxolitinib	0.983691	0.9618879556655884
Daudi	Lapatinib	0.8553459999999999	0.9091256260871888
TE-1	Vinblastine	0.6636350000000001	0.8952483534812927
LU-135	Gefitinib	0.98187	0.9912721514701844
LU-165	Navitoclax	0.811868	0.7398871183395386
H4	Leflunomide	0.932191	0.9026211500167848
HC-1	Dabrafenib	0.973517	0.934559404850006
JHH-7	Nilotinib	0.986192	0.960541605949402
PCI-30	Dabrafenib	0.957536	0.9457805752754213
PA-1	Gefitinib	0.9880540000000001	0.9618873596191406
RPMI-6666	Lapatinib	0.8471129999999999	0.8384937644004822
OVISE	Vorinostat	0.8431049999999999	0.8240862488746643
OS-RC-2	Trametinib	0.955091	0.9478731155395508
PSN1	Linsitinib	0.929002	0.92275208234787
HOP-62	Dabrafenib	0.976718	0.9536898732185364
MOG-G-CCM	Afatinib	0.861402	0.8919535279273987
JiyoyeP-2003	Trametinib	0.96434	0.8785836100578308
MEL-JUSO	Crizotinib	0.991885	0.988134503364563
NOMO-1	Linsitinib	0.942909	0.9563231468200684
MKN28	Gefitinib	0.9664659999999999	0.9507151246070862
Detroit562	Trametinib	0.8692139999999999	0.8674432039260864
ME-180	Erlotinib	0.902458	0.9045608639717102
KU812	Staurosporine	0.315788	0.2574745714664459
PC-14	Navitoclax	0.9716809999999999	0.6225686073303223
EB-3	Leflunomide	0.786097	0.904768407344818
LN-229	Ruxolitinib	0.9354969999999999	0.9888511300086976
NEC8	Leflunomide	0.9318559999999999	0.8824656009674072
COR-L23	Leflunomide	0.867712	0.9249173998832704
22RV1	Lapatinib	0.9241870000000001	0.9061967134475708
SF268	Tamoxifen	0.9709120000000001	0.9636467099189758
HCC202	Vorinostat	0.8462879999999999	0.8454170823097229
HuH-7	Navitoclax	0.759253	0.8422067761421204
NCI-H226	Tamoxifen	0.916003	0.9457919001579284
NCI-H1435	MK-1775	0.916242	0.8653696179389954
MOLT-16	Leflunomide	0.7876029999999999	0.8796757459640503
KARPAS-1106P	Dasatinib	0.5258189999999999	0.9156472086906432
NCI-H1435	Afatinib	0.9006209999999999	0.9513758420944214
CW-2	Leflunomide	0.878642	0.9151110649108888
KMS-12-BM	Afatinib	0.882085	0.8377383947372437
T-T	Ulixertinib	0.905591	0.9280942678451538
SK-OV-3	Linsitinib	0.963317	0.9519070386886596
RMG-I	Vinblastine	0.818037	0.8800904154777527
MONO-MAC-6	Lapatinib	0.8810479999999999	0.7245165109634399
NCI-H2066	Trametinib	0.9612780000000001	0.8871217966079712
MDST8	Osimertinib	0.9645030000000001	0.9695878624916076
Calu-6	Crizotinib	0.9666389999999999	0.9424986839294434
KYSE-180	Navitoclax	0.8348209999999999	0.954473912715912
SNU-449	Dabrafenib	0.964786	0.9086031317710876
WM793B	Tamoxifen	0.941982	0.9385999441146852
Ramos-2G6-4C10	Vorinostat	0.786279	0.8758496046066284
TGBC24TKB	Gefitinib	0.849232	0.8785879015922546
TGBC1TKB	Vorinostat	0.8354600000000001	0.8251211047172546
AMO-1	Erlotinib	0.9823270000000001	0.951537549495697
MDA-MB-330	Staurosporine	0.313692	0.611871600151062
TE-5	MK-1775	0.823681	0.8260353207588196
KMRC-20	MK-1775	0.658664	0.8139607310295105
NCI-H82	Vinblastine	0.5524220000000001	0.3952489495277405
NCI-H2795	Gefitinib	0.981022	0.9128668308258056
PL4	Crizotinib	0.9637020000000001	0.9592639803886414
TK10	MK-1775	0.75643	0.7736793160438538
MFM-223	Dasatinib	0.958024	0.9279881715774536
SUP-HD1	Leflunomide	0.8588870000000001	0.9350937008857728
RMG-I	Osimertinib	0.8381559999999999	0.8157594799995422
C2BBe1	Dabrafenib	0.965299	0.9591887593269348
BxPC-3	Sorafenib	0.946111	0.8777564764022827
RPMI-8866	Ruxolitinib	0.986022	0.9898006319999696
LU-139	Leflunomide	0.901091	0.922709047794342
FTC-133	Tamoxifen	0.916142	0.9495490193367004
LAMA-84	Vorinostat	0.720187	0.5414177775382996
DBTRG-05MG	Erlotinib	0.917055	0.9464545845985411
AN3-CA	Afatinib	0.885222	0.8843975663185121
CTV-1	Crizotinib	0.80953	0.983479142189026
SNG-M	Osimertinib	0.9725469999999999	0.9706106781959534
NCI-H847	Nilotinib	0.993717	0.9589011073112488
MKN28	Afatinib	0.858928	0.8476547002792358
TOV-21G	Afatinib	0.760641	0.8707894086837769
SK-PN-DW	Linsitinib	0.909315	0.9196219444274902
YT	Ulixertinib	0.9393125	0.8830622434616089
HCC1143	Lapatinib	0.8158270000000001	0.8162953853607178
AMO-1	Ruxolitinib	0.9172290000000001	0.9586994051933287
Raji	Tamoxifen	0.9638899999999999	0.9310404658317566
SU8686	Linsitinib	0.970091	0.9470335841178894
LN-229	Crizotinib	0.9878319999999999	0.9742664694786072
HCT-116	Tamoxifen	0.982877	0.9345855116844176
SiHa	Dabrafenib	0.9824309999999999	0.9644307494163512
KELLY	Leflunomide	0.889415	0.9226598143577576
COLO-205	MK-1775	0.6745359999999999	0.5803980827331543
U-2-OS	Staurosporine	0.248648	0.3411375880241394
NCI-H2085	Trametinib	0.9631700000000001	0.9091466665267944
CADO-ES1	Ulixertinib	0.954734	0.9604932069778442
KYSE-410	Leflunomide	0.851281	0.9014334082603456
ME-1	Dasatinib	0.990239	0.9603546261787416
NCI-H1651	Vinblastine	0.577499	0.9179401993751526
JVM-2	Osimertinib	0.947917	0.9320368766784668
MCF7	Ruxolitinib	0.969922	0.9595442414283752
RO82-W-1	MK-1775	0.8927780000000001	0.7512753009796143
ES7	Daporinad	0.35193	0.3271282911300659
Hey	Dabrafenib	0.8414299999999999	0.8310722708702087
huH-1	Trametinib	0.9259649999999999	0.8050765991210938
SW1783	Gefitinib	0.9787799999999999	0.9691910147666932
C3A	Leflunomide	0.9104059999999999	0.9191937446594238
KP-1N	Leflunomide	0.907208	0.9037971496582032
A375	Afatinib	0.8608379999999999	0.9181002378463744
NCI-H209	Staurosporine	0.296869	0.3285880386829376
NCI-H522	Ulixertinib	0.916064	0.9902346134185792
SK-N-FI	Erlotinib	0.9782780000000001	0.9577669501304626
SK-CO-1	Navitoclax	0.4896680000000001	0.6284756660461426
NUGC-3	Tamoxifen	0.9153450000000001	0.9376831650733948
OC-314	Navitoclax	0.9539139999999999	0.8936893939971924
P31-FUJ	Staurosporine	0.393493	0.09550298005342484
OCUM-1	Leflunomide	0.88141	0.9249033331871032
MFH-ino	Trametinib	0.8516360000000001	0.9118264317512512
HCC1937	Lapatinib	0.867994	0.9141433835029602
TK	Sorafenib	0.916307	0.8729166984558105
MOLM-13	Gefitinib	0.9483520000000001	0.9282488822937012
NCI-H2591	Erlotinib	0.9452790000000001	0.9427520632743835
SNU-16	Osimertinib	0.948277	0.9490511417388916
697	Crizotinib	0.90295	0.9915251135826112
SH-4	Trametinib	0.233944	0.23968420922756195
SW684	Erlotinib	0.9709610000000001	0.9837959408760072
KMOE-2	Sorafenib	0.732841	0.8194833397865295
NCI-H345	Staurosporine	0.5281680000000001	0.2718100845813751
Hs-746T	Linsitinib	0.9665969999999999	0.8638455271720886
PSN1	Daporinad	0.6282989999999999	0.6125814318656921
NUGC-3	Afatinib	0.679542	0.7473559379577637
Raji	Osimertinib	0.9511860000000001	0.9846513271331788
HGC-27	Gefitinib	0.986975	0.9581378102302552
L-1236	Lapatinib	0.818327	0.8055664300918579
NCI-H1048	Erlotinib	0.984259	0.9804928302764891
COLO-680N	Leflunomide	0.900885	0.9349216818809508
HEL	Ruxolitinib	0.826009	0.9725582003593444
ES6	Leflunomide	0.8779440000000001	0.9056195616722108
NCI-H2405	Vinblastine	0.964556	0.6795415282249451
HSC-2	Lapatinib	0.825274	0.8673225641250609
HEL	Linsitinib	0.978462	0.9361160397529602
NCI-H929	Erlotinib	0.9861979999999999	0.9507410526275636
MG-63	Trametinib	0.9209309999999999	0.9488925933837892
SNU-1040	Dabrafenib	0.974825	0.9469671249389648
HuO-3N1	Dasatinib	0.745107	0.9805715680122375
HGC-27	Crizotinib	0.994843	0.966357171535492
COLO-679	Vinblastine	0.9099229999999999	0.6761767864227295
CCK-81	Nilotinib	0.989498	0.9527896046638488
HeLa	Navitoclax	0.969131	0.9142759442329408
TOV-21G	Osimertinib	0.9364959999999999	0.9624193906784058
BE-13	Trametinib	0.9690270000000001	0.8624114990234375
D-392MG	Dabrafenib	0.9842139999999999	0.96845680475235
A3-KAW	Crizotinib	0.9540209999999999	0.963374137878418
NCI-H522	Dabrafenib	0.960764	0.9827736020088196
NCI-H441	Erlotinib	0.889948	0.9331765174865724
U-266	Nilotinib	0.979807	0.9749942421913148
CCRF-CEM	Dabrafenib	0.980297	0.9630246162414552
NH-12	Crizotinib	0.9888040000000001	0.9835745096206664
NCI-H513	Osimertinib	0.8616590000000001	0.936233937740326
EGI-1	Dabrafenib	0.9808520000000001	0.9239697456359864
NB14	Ruxolitinib	0.9616309999999999	0.9742183685302734
H-EMC-SS	Osimertinib	0.916924	0.9689231514930724
NCI-H1993	MK-1775	0.705743	0.7047330737113953
IGR-1	Afatinib	0.912906	0.9267717003822328
DMS-79	Crizotinib	0.998704	0.97699636220932
RH-1	Nilotinib	0.9336610000000001	0.9601786732673644
NCI-H1755	Trametinib	0.779704	0.6914046406745911
KM-H2	Trametinib	0.981881	1.0056920051574707
EMC-BAC-2	Nilotinib	0.987346	0.9537346959114076
K-562	Vorinostat	0.734888	0.7760838270187378
KYSE-520	Lapatinib	0.732694	0.8980988860130309
YH-13	Staurosporine	0.08154199999999999	0.056911006569862366
AM-38	Leflunomide	0.886065	0.8956671953201294
MEG-01	Linsitinib	0.986451	0.938931167125702
SKN	Nilotinib	0.965884	0.977030336856842
GI-1	Vorinostat	0.812769	0.8226125836372375
SIMA	Osimertinib	0.927292	0.9607719182968141
MG-63	Crizotinib	0.976935	0.9623499512672424
EN	Ruxolitinib	0.9580120000000001	0.969479203224182
JIMT-1	Vinblastine	0.630638	0.8731483817100525
HOP-62	Leflunomide	0.940567	0.9284101128578186
MOLP-8	Navitoclax	0.814695	0.8885186910629272
COLO-320-HSR	Daporinad	0.314538	0.31815874576568604
SW837	Vorinostat	0.723208	0.7763071656227112
NCI-H1435	Palbociclib	0.9866370000000001	0.9959908127784728
SCC-4	Sorafenib	0.91196	0.9145059585571288
KYSE-50	Dabrafenib	0.973159	0.964869260787964
SW620	Tamoxifen	0.9421459999999999	0.910088837146759
A549	Navitoclax	0.840616	0.8699932098388672
NCI-H441	Navitoclax	0.848625	0.9055411219596864
RT4	Navitoclax	0.8050649999999999	0.9050958156585692
SW1088	Nilotinib	0.9850110000000001	0.9640954732894896
SK-N-SH	Erlotinib	0.970082	0.9582695960998536
ESO51	Ruxolitinib	0.9256629999999999	0.9327378273010254
LB771-HNC	Vinblastine	0.849029	0.5752904415130615
L-540	Tamoxifen	0.9617370000000001	0.914804220199585
D-392MG	Erlotinib	0.981024	0.982052445411682
NB7	Tamoxifen	0.949859	0.9258905053138732
CAL-51	Ulixertinib	0.9026485000000001	0.8981080055236816
Becker	Staurosporine	0.428048	0.6194849014282227
SK-N-AS	Nilotinib	0.9760719999999999	0.9591045379638672
HuP-T3	MK-1775	0.70581	0.8212194442749023
NCI-H513	Vinblastine	0.970043	0.9149569869041444
NCI-H1092	Sorafenib	0.8793549999999999	0.8883431553840637
DEL	Dasatinib	0.969822	0.9629020690917968
NCI-H28	Dabrafenib	0.827947	0.9427226185798644
NCI-H1155	Lapatinib	0.97019	0.8870477080345154
NCI-H1048	Crizotinib	0.9918170000000001	0.9691848754882812
SW620	Vorinostat	0.728989	0.7410978674888611
MDA-MB-453	Vinblastine	0.743847	0.6600756645202637
UACC-62	Osimertinib	0.9700610000000001	0.9655110836029052
NCI-H1792	Trametinib	0.6275069999999999	0.6980491280555725
TGBC11TKB	Leflunomide	0.863958	0.9088855385780334
SK-CO-1	Staurosporine	0.170704	0.4704467058181762
TCCSUP	Sorafenib	0.922687	0.8973049521446228
CADO-ES1	Nilotinib	0.988044	0.9616562724113464
KARPAS-1106P	Trametinib	0.961672	0.9873104095458984
BC-1	Sorafenib	0.841567	0.7454274892807007
KY821	Staurosporine	0.24328899999999998	0.23893705010414126
DOK	Sorafenib	0.9546600000000001	0.8977603912353516
HT-1376	Vorinostat	0.8483	0.7608212828636169
DAN-G	Lapatinib	0.888769	0.8886323571205139
WSU-NHL	Vorinostat	0.628556	0.6824100017547607
MN-60	Vinblastine	0.757618	0.5964243412017822
T84	Lapatinib	0.842951	0.9039998650550842
NB14	Vinblastine	0.456884	0.5400100350379944
KYSE-180	Sorafenib	0.8910600000000001	0.9152593016624452
ESO51	Trametinib	0.47638800000000003	0.6973452568054199
SCC-4	Leflunomide	0.919475	0.9408224821090698
NCI-H520	Linsitinib	0.982935	0.8714486360549927
HCC1954	Vinblastine	0.8231510000000001	0.9343157410621644
SU-DHL-10	Dabrafenib	0.979907	0.8859897255897522
KP-4	Sorafenib	0.8812959999999999	0.8640264272689819
NCI-H1417	Navitoclax	0.37706	0.39589577913284296
EW-11	Palbociclib	0.9192309999999999	0.9316691160202026
IST-MES1	Crizotinib	0.9769100000000001	1.0062077045440674
OCI-AML2	Sorafenib	0.767716	0.7253926992416382
PEO1	Vinblastine	0.797521	0.6228936910629272
MDST8	Dasatinib	0.9703280000000001	0.85076904296875
SK-N-AS	Ruxolitinib	0.940752	0.963301122188568
MDA-MB-415	Leflunomide	0.895338	0.9321714043617249
JHH-1	Osimertinib	0.941319	0.9330822825431824
KP-1N	Vorinostat	0.868239	0.7533717751502991
SAT	Ulixertinib	0.9187825	0.8855422139167786
EB-3	Linsitinib	0.941627	0.9217165112495422
KYSE-270	Palbociclib	0.984087	0.9872398972511292
NCI-H2170	Navitoclax	0.612168	0.8695357441902161
NCI-H2009	Dasatinib	0.791788	0.8473391532897949
KU-19-19	Osimertinib	0.987843	0.95425283908844
MN-60	Trametinib	0.983052	0.987484335899353
MEL-JUSO	Afatinib	0.949943	0.9216195940971376
GAK	Afatinib	0.90059	0.9510435461997986
A2058	Erlotinib	0.9709780000000001	0.9824503660202026
TK	Crizotinib	0.991157	0.9863497018814088
OPM-2	Lapatinib	0.9408799999999999	0.916386902332306
OVMIU	Vorinostat	0.815801	0.8111222982406616
OAW-42	Nilotinib	0.9859209999999999	0.9720315337181092
RKN	Vorinostat	0.883418	0.8838382959365845
MCF7	Sorafenib	0.804972	0.9132448434829712
SNU-1	Vinblastine	0.939745	0.6608974933624268
GCIY	Afatinib	0.7641680000000001	0.928711712360382
VM-CUB-1	Afatinib	0.938161	0.9016929268836976
KARPAS-299	MK-1775	0.463305	0.4926754236221314
HCC1419	Palbociclib	0.975936	0.9621296525001526
TT2609-C02	Palbociclib	0.960565	0.9268941283226012
SW620	Ruxolitinib	0.977988	0.948300004005432
EW-11	Ulixertinib	0.91655	0.9535356163978576
BICR10	Ruxolitinib	0.9780270000000001	0.9637009501457214
SISO	Crizotinib	0.982884	0.9906978011131288
NOMO-1	Tamoxifen	0.956664	0.9368838667869568
BT-474	Tamoxifen	0.964838	0.91635262966156
FADU	Leflunomide	0.9205030000000001	0.9459015130996704
MIA-PaCa-2	Dasatinib	0.9899399999999999	0.9445539116859436
647-V	Palbociclib	0.984934	0.9494243264198304
DAN-G	Ulixertinib	0.9180545	0.8153571486473083
MFE-280	Staurosporine	0.477249	0.5088812708854675
PL18	Nilotinib	0.9827450000000001	0.9742559790611268
SK-GT-2	Sorafenib	0.893336	0.9127440452575684
NCI-H211	Linsitinib	0.894807	0.911100685596466
NCI-H720	Dasatinib	0.9794799999999999	0.9972602725028992
J82	Dabrafenib	0.9814200000000001	0.9680196642875672
NCC010	Crizotinib	0.9934059999999999	0.9764421582221984
BT-483	Gefitinib	0.9705590000000001	0.9652099609375
HCC1428	Linsitinib	0.9697979999999999	0.9299335479736328
G-292-Clone-A141B1	Osimertinib	0.931474	0.9606316685676576
U-87-MG	Dasatinib	0.98615	0.906707227230072
NCI-H2085	Erlotinib	0.979549	0.9406278729438782
Hs-746T	Gefitinib	0.9645959999999999	0.9433060884475708
TGBC11TKB	Gefitinib	0.9688260000000001	0.9610828161239624
KARPAS-45	Crizotinib	0.9092450000000001	0.9477702379226683
EW-16	Ruxolitinib	0.9786590000000001	0.9470183253288268
JSC-1	Erlotinib	0.9354790000000001	0.9896039366722108
HCC1143	Palbociclib	0.9677020000000001	0.9434895515441896
huH-1	Tamoxifen	0.94229	0.9272285699844359
HARA	Vinblastine	0.472008	0.6615857481956482
RD	Navitoclax	0.74019	0.8853209018707275
J82	Dasatinib	0.971148	0.8301931023597717
HSC-39	Staurosporine	0.18053699999999998	0.26196634769439703
ME-1	Daporinad	0.659301	0.4976059794425965
NCI-H2342	Lapatinib	0.9627709999999999	0.8873335719108582
NB13	Staurosporine	0.36212	0.2510825991630554
CHP-134	Vinblastine	0.479174	0.8933217525482178
NKM-1	Nilotinib	0.916673	0.9307789206504822
DG-75	Gefitinib	0.9861719999999999	0.9569876790046692
RCC-JW	Crizotinib	0.9871139999999999	0.9886950850486756
SU-DHL-8	Osimertinib	0.989943	1.0109434127807615
NCI-H841	Leflunomide	0.873352	0.9249687790870668
SK-N-AS	Erlotinib	0.9762649999999999	0.9518728256225586
RL95-2	Navitoclax	0.792848	0.8083184957504272
A427	Leflunomide	0.8675360000000001	0.9030476808547974
MDA-MB-453	Erlotinib	0.9667370000000001	0.9440271854400636
EW-3	MK-1775	0.7900520000000001	0.6311060190200806
SW48	Palbociclib	0.8217049999999999	0.88310706615448
SW872	Trametinib	0.9126049999999999	0.9009315967559814
HPAF-II	Staurosporine	0.637193	0.5379037857055664
HCC-44	Staurosporine	0.155613	0.20663239061832428
K5	MK-1775	0.8293959999999999	0.7396489977836609
SNU-423	Gefitinib	0.982934	0.9688948988914491
BC-1	Lapatinib	0.8774719999999999	0.8135176301002502
SN12C	Gefitinib	0.977619	0.957938015460968
PWR-1E	Vinblastine	0.606464	0.6679927110671997
EFO-21	Gefitinib	0.946533	0.9407617449760436
CFPAC-1	Palbociclib	0.937591	0.9355996251106262
TE-4	Osimertinib	0.726005	0.8459790945053101
23132-87	Vinblastine	0.618546	0.4014852046966553
TGW	Afatinib	0.900597	0.890847384929657
G-361	Palbociclib	0.90302	0.9200721383094788
OV-56	Staurosporine	0.465028	0.3047951459884644
NCI-H1563	Afatinib	0.8315229999999999	0.9084601402282716
ME-1	Vorinostat	0.7481140000000001	0.6640225052833557
NCI-H650	Crizotinib	0.9829979999999999	0.9803084731101991
8305C	Gefitinib	0.9707790000000001	0.9583848714828492
BE2-M17	Vorinostat	0.700471	0.6755803823471069
SK-LU-1	Ulixertinib	0.9222765	0.9141671657562256
CHP-212	Afatinib	0.840341	0.9152467846870422
NCI-H441	Tamoxifen	0.9449040000000001	0.9081861972808838
MDA-MB-361	Crizotinib	0.939199	0.959867298603058
NB14	Vorinostat	0.6457930000000001	0.7256854772567749
NCI-H2810	Leflunomide	0.940077	0.9137661457061768
HT-3	Dasatinib	0.95196	0.9226349592208862
UACC-257	Trametinib	0.514839	0.43069952726364136
NCI-H1876	Ulixertinib	0.9325530000000001	0.9597666263580322
OCUB-M	Gefitinib	0.9869399999999999	0.9221131801605223
SNU-C2B	Daporinad	0.827528	0.4993089735507965
LB831-BLC	Ruxolitinib	0.973851	0.9894509315490724
ME-1	Afatinib	0.843908	0.940863072872162
NCI-H508	Afatinib	0.318892	0.6368725299835205
H-EMC-SS	Erlotinib	0.975483	0.9689231514930724
NCI-H1355	Leflunomide	0.821291	0.894331693649292
CA46	Tamoxifen	0.927348	0.897530734539032
HOP-62	Vorinostat	0.8374659999999999	0.8835837244987488
NCI-H2795	Lapatinib	0.846051	0.8615880608558655
JHH-6	Staurosporine	0.330606	0.5323731899261475
MDA-MB-157	Crizotinib	0.9629260000000001	0.9837207794189452
C32	Tamoxifen	0.96439	0.9256612658500672
RH-41	Staurosporine	0.264817	0.4126465916633606
KYSE-270	Dasatinib	0.6430140000000001	0.9219899177551271
GAMG	Vinblastine	0.643638	0.7377863526344299
KYSE-220	Gefitinib	0.915486	0.8913313746452332
Daoy	Ruxolitinib	0.9811270000000001	0.9616163372993468
SK-MM-2	Daporinad	0.686493	0.6470690965652466
NCI-H2373	MK-1775	0.8149810000000001	0.8193280100822449
PFSK-1	Osimertinib	0.954614	0.9732474088668824
769-P	Vinblastine	0.703334	0.731634795665741
BV-173	Erlotinib	0.964692	0.9542218446731568
ES1	Sorafenib	0.8596090000000001	0.8838696479797363
NB13	Vinblastine	0.478671	0.5276259183883667
CA46	Crizotinib	0.988218	0.9530814290046692
COLO-320-HSR	Osimertinib	0.881959	0.9688345193862916
NCI-H1993	Daporinad	0.919074	0.8330761194229126
RKN	Lapatinib	0.9754079999999999	0.9231581091880798
KP-4	Afatinib	0.891752	0.8916471600532532
NCI-H226	Crizotinib	0.9628530000000001	0.9828156232833862
SW1710	Osimertinib	0.9744659999999999	0.9641655087471008
DBTRG-05MG	Nilotinib	0.9700549999999999	0.9566822052001952
HCC1187	Gefitinib	0.9860770000000001	0.969207227230072
CAL-72	Trametinib	0.87035	0.75714111328125
SK-MEL-1	Sorafenib	0.826779	0.9121946096420288
NCI-H2722	Afatinib	0.9177270000000001	0.9335570931434632
NCI-H2342	Afatinib	0.873656	0.8873335719108582
G-292-Clone-A141B1	Tamoxifen	0.8997459999999999	0.9397757649421692
8-MG-BA	Erlotinib	0.9747459999999999	0.9644650220870972
SW1573	Nilotinib	0.984651	0.9786751866340636
CAPAN-1	MK-1775	0.667501	0.7584182024002075
BE-13	Osimertinib	0.949421	0.9432705640792848
CAL-72	MK-1775	0.642183	0.6859114170074463
Calu-6	Dabrafenib	0.8972979999999999	0.9433136582374572
TT2609-C02	Staurosporine	0.452845	0.4378875195980072
AMO-1	Osimertinib	0.955292	0.951537549495697
COLO-680N	MK-1775	0.917266	0.8730330467224121
NCI-H650	Staurosporine	0.295745	0.532589852809906
OAW-42	Ruxolitinib	0.9735440000000001	0.9804640412330629
HC-1	Tamoxifen	0.9317280000000001	0.9508783221244812
MOLT-16	Ulixertinib	0.9666555	0.9323855638504028
BL-41	Dabrafenib	0.981844	0.9166988730430604
SW620	Dasatinib	0.962009	0.8945889472961426
BE2-M17	Leflunomide	0.893813	0.8601241707801819
RH-41	Osimertinib	0.953348	0.9703431725502014
PANC-04-03	Ulixertinib	0.8565434999999999	0.8650110960006714
KYSE-180	Staurosporine	0.349132	0.335573673248291
L-540	Lapatinib	0.91038	0.8348345160484314
IGR-37	Erlotinib	0.97972	0.9752452969551086
MIA-PaCa-2	Navitoclax	0.8753549999999999	0.9102427363395692
MKN1	Vinblastine	0.846096	0.8052327036857605
WM278	Erlotinib	0.9492229999999999	0.9439704418182372
HuO9	Vinblastine	0.6914399999999999	0.4533361196517944
A101D	Vorinostat	0.803421	0.7995824217796326
NCI-H1581	Gefitinib	0.981741	0.994273841381073
CL-11	Ruxolitinib	0.9534790000000001	0.9480968117713928
U-698-M	Ruxolitinib	0.9724139999999999	0.9719656109809875
NCI-H596	Dabrafenib	0.980282	0.9548310637474059
NB(TU)1-10	Afatinib	0.8203590000000001	0.8238930702209473
TK10	Nilotinib	0.979024	0.9051083326339722
IST-SL2	Leflunomide	0.8736729999999999	0.873545229434967
ME-180	Afatinib	0.73969	0.8580657243728638
KARPAS-1106P	Linsitinib	0.9597709999999999	0.9373355507850648
TK10	Gefitinib	0.939824	0.922493577003479
NCI-H2369	Sorafenib	0.844374	0.8935874700546265
KYM-1	Vorinostat	0.727291	0.7993698120117188
SW872	Sorafenib	0.901409	0.8937880992889404
LN-18	Palbociclib	0.9670979999999999	0.943564474582672
SK-N-SH	MK-1775	0.7350479999999999	0.6569958925247192
MFH-ino	Linsitinib	0.926175	0.9601112604141236
HO-1-u-1	Sorafenib	0.85803	0.9015361070632936
SNU-387	Tamoxifen	0.9318219999999999	0.9518535137176514
EMC-BAC-2	Gefitinib	0.941958	0.9333117604255676
HCC1599	Sorafenib	0.866066	0.8553463220596313
NCI-H1694	Crizotinib	0.978017	0.982287049293518
KMOE-2	MK-1775	0.551897	0.4565648138523102
CESS	Linsitinib	0.9526870000000001	0.9230730533599854
FU-OV-1	Afatinib	0.841717	0.8801165819168091
NCI-H1355	Ruxolitinib	0.9092709999999999	0.9363006353378296
CAPAN-2	Ruxolitinib	0.937898	0.9459710121154784
OE21	Nilotinib	0.988137	1.000662088394165
EGI-1	Erlotinib	0.9614950000000001	0.9393770694732666
ME-1	Dabrafenib	0.9519780000000001	0.9710879921913148
SK-LU-1	Ruxolitinib	0.9722729999999999	0.9941983819007874
CHP-212	Ruxolitinib	0.969781	0.9767272472381592
CHP-212	Navitoclax	0.790354	0.6632740497589111
GCIY	Erlotinib	0.928409	0.9450392127037048
SNU-C1	Sorafenib	0.9354889999999999	0.8971539139747621
NCI-H747	Vinblastine	0.9010309999999999	0.7931930422782898
TC-YIK	Tamoxifen	0.8715629999999999	0.9224066138267516
NCI-H1299	Staurosporine	0.32156	0.352665513753891
NCI-H64	Trametinib	0.966751	0.9805526137351991
CL-40	Trametinib	0.5053449999999999	0.6409695744514465
MOLT-4	Gefitinib	0.993168	0.9894485473632812
KS-1	Osimertinib	0.970225	0.992697775363922
LC4-1	Ulixertinib	0.9368280000000001	0.9335204362869264
SNU-16	Gefitinib	0.9861280000000001	0.9490511417388916
COLO-678	Lapatinib	0.9111090000000001	0.8878768682479858
HT55	Vinblastine	0.7798189999999999	0.7653744220733643
PA-TU-8902	Tamoxifen	0.919105	0.9350464940071106
KARPAS-422	Lapatinib	0.8532370000000001	0.9103840589523317
KELLY	Vorinostat	0.701781	0.6717024445533752
LOUCY	Ulixertinib	0.7916565	0.9401339292526244
MDA-MB-415	Crizotinib	0.978223	0.9725523591041564
CML-T1	Vinblastine	0.39823400000000003	0.5422543287277222
KM12	Erlotinib	0.946749	0.9418145418167114
NCI-H2170	Lapatinib	0.535338	0.5371932983398438
KYSE-150	Afatinib	0.744529	0.8059430718421936
NCI-N87	MK-1775	0.724571	0.7611556649208069
SK-UT-1	Staurosporine	0.447457	0.40942636132240295
KARPAS-422	Daporinad	0.502057	0.7666088342666626
SNU-C2B	Navitoclax	0.935933	0.7851757407188416
SW872	Palbociclib	0.9783360000000001	0.9280385375022888
SCC-3	Dabrafenib	0.99193	0.9516867399215698
CHP-212	Tamoxifen	0.936733	0.8682850003242493
SW1463	Osimertinib	0.9111299999999999	0.9381790757179259
MHH-PREB-1	MK-1775	0.60442	0.6483239531517029
MDA-MB-231	Leflunomide	0.9114329999999999	0.8523528575897217
MFE-296	Vorinostat	0.9087700000000001	0.856423020362854
G-292-Clone-A141B1	Ruxolitinib	0.9542299999999999	0.9605945348739624
HMV-II	Ulixertinib	0.7164634999999999	0.7911090850830078
HCC1954	Crizotinib	0.9561719999999999	0.9659506678581238
A2058	Palbociclib	0.983541	0.9700082540512084
GA-10	Dabrafenib	0.8964340000000001	0.9229663014411926
NCI-H1651	Vorinostat	0.762683	0.8726902604103088
MLMA	Osimertinib	0.927256	0.9668638110160828
CL-11	Gefitinib	0.966506	0.9501697421073914
MSTO-211H	Ulixertinib	0.8945930000000001	0.9094539880752563
OVISE	Tamoxifen	0.975984	0.9535560011863708
SKN	Vinblastine	0.6996760000000001	0.8444696068763733
CAPAN-1	Ulixertinib	0.8503360000000001	0.9026002883911132
WM35	Linsitinib	0.9098229999999999	0.94594144821167
KGN	Dabrafenib	0.942061	0.9511106014251708
SK-MM-2	Afatinib	0.953126	0.9583869576454164
IHH-4	Nilotinib	0.991157	0.9650055170059204
MKN45	Palbociclib	0.897978	0.957080900669098
AGS	Vinblastine	0.5545	0.8406539559364319
HCT-116	Dabrafenib	0.904492	0.9337811470031738
MEL-JUSO	Navitoclax	0.9168780000000001	0.8498982191085815
RPMI-6666	Dasatinib	0.6598430000000001	0.7787652611732483
KARPAS-299	Trametinib	0.9535170000000001	0.9477962851524352
LB831-BLC	Lapatinib	0.970878	0.9303126931190492
HuP-T4	Lapatinib	0.957701	0.8897334933280945
RPMI-8226	Ulixertinib	0.9303965	0.9301426410675048
HCC1187	Ribociclib	0.9839950000000001	0.9525956511497498
RF-48	MK-1775	0.710752	0.5673616528511047
PF-382	Ruxolitinib	0.977959	0.9156658053398132
LN-405	Crizotinib	0.9916	0.9955009818077089
AGS	Dasatinib	0.7875909999999999	0.9352003931999208
FADU	Palbociclib	0.932901	0.9892836213111876
NCI-H1355	Daporinad	0.681005	0.7177963852882385
IA-LM	Linsitinib	0.9698700000000001	0.9677684307098388
EB2	Vinblastine	0.626204	0.5868000388145447
COLO-824	Dasatinib	0.987532	0.835220456123352
NCI-H1155	Ruxolitinib	0.9773059999999999	0.9667691588401794
OVK-18	Ruxolitinib	0.9468260000000001	1.0037387609481812
SW872	Gefitinib	0.9775870000000001	0.9366746544837952
HLE	Trametinib	0.9491350000000001	0.8969336152076721
EB2	Tamoxifen	0.91761	0.9270346164703368
DBTRG-05MG	Navitoclax	0.695592	0.8268392086029053
KARPAS-620	Dabrafenib	0.9869610000000001	0.9616305828094482
NCI-H1563	Palbociclib	0.978025	0.9669461846351624
K-562	Trametinib	0.885542	0.8496142625808716
NAMALWA	Lapatinib	0.9338209999999999	0.8204875588417053
LCLC-97TM1	Vorinostat	0.844115	0.8402782082557678
CL-40	Ulixertinib	0.813604	0.8784102201461792
Daoy	Linsitinib	0.97088	0.9458949565887452
NCI-H446	Osimertinib	0.9648639999999999	0.9740365743637084
ZR-75-30	MK-1775	0.95395	0.91941636800766
KELLY	Dasatinib	0.9838879999999999	0.9630276560783386
NALM-6	MK-1775	0.541994	0.6139701008796692
EPLC-272H	Gefitinib	0.901954	0.9207921028137208
IGR-1	Vorinostat	0.736221	0.8349296450614929
SW900	Nilotinib	0.9811770000000001	0.9548045992851256
PC-3	Lapatinib	0.946364	0.9187493920326232
RH-41	Nilotinib	0.957564	0.9565324783325196
JJN-3	MK-1775	0.679056	0.4684469699859619
SU-DHL-8	Crizotinib	0.994217	1.0268099308013916
KP-N-YN	Sorafenib	0.897633	0.8429814577102661
G-401	Vinblastine	0.473521	0.5752871036529541
SF268	Osimertinib	0.9757889999999999	0.9662323594093324
SLVL	Lapatinib	0.991057	0.8735507130622864
KYSE-520	Trametinib	0.7948430000000001	0.8030952215194702
SF539	Sorafenib	0.9342719999999999	0.9075790047645568
NCI-H1792	Ruxolitinib	0.97246	0.9712569713592528
REH	Nilotinib	0.9793149999999999	0.9756447076797484
IMR-5	Lapatinib	0.92989	0.8273218274116516
TUR	Staurosporine	0.262815	0.18662641942501068
NCI-H82	Ulixertinib	0.9766145	0.9477986693382264
A375	Dasatinib	0.9825459999999999	0.9321882128715516
JVM-2	Dasatinib	0.7001729999999999	0.7623894810676575
SUP-HD1	Tamoxifen	0.932786	0.9471087455749512
NOMO-1	Daporinad	0.24380100000000002	0.25429415702819824
NCI-H847	Staurosporine	0.222431	0.3811606168746948
SNU-C1	Navitoclax	0.811168	0.8266708254814148
A704	Ulixertinib	0.9800095	0.9099968075752258
U-2-OS	MK-1775	0.7068770000000001	0.6693403720855713
L-540	MK-1775	0.486757	0.645017147064209
HT-3	Sorafenib	0.8914639999999999	0.91057687997818
RPMI-6666	Erlotinib	0.967041	0.9525381922721864
EW-24	Staurosporine	0.579228	0.4344762563705444
NUGC-4	Afatinib	0.7334350000000001	0.8269600868225098
A2058	Navitoclax	0.8767520000000001	0.8675594925880432
MRK-nu-1	Trametinib	0.9915139999999999	1.0062148571014404
HCT-116	Sorafenib	0.890515	0.8477008938789368
NCI-H1869	Osimertinib	0.8470559999999999	0.9072586297988892
DMS-273	MK-1775	0.695494	0.8563916683197021
MEG-01	Palbociclib	0.9716870000000001	0.9010305404663086
EN	Ulixertinib	0.8331075000000001	0.9341982007026672
L-540	Daporinad	0.7014199999999999	0.44293832778930653
HT-3	Vinblastine	0.975598	0.8286430239677429
MOLP-8	Lapatinib	0.91058	0.9087499976158142
IM-9	Navitoclax	0.832823	0.5346335172653198
SK-MEL-5	Afatinib	0.94316	0.8046317100524902
SUP-B15	Nilotinib	0.802532	0.9633003473281859
HCC1569	MK-1775	0.8327389999999999	0.6982502341270447
BFTC-905	Lapatinib	0.845304	0.8210595846176147
HCT-116	Daporinad	0.4600770000000001	0.4791601002216339
DEL	Sorafenib	0.8405540000000001	0.8935771584510803
KARPAS-620	Daporinad	0.661867	0.4939595758914948
SW1116	Sorafenib	0.940693	0.9417633414268494
ALL-SIL	Crizotinib	0.869301	0.9685121178627014
HuH-7	Erlotinib	0.969174	0.9571253657341005
LB996-RCC	Osimertinib	0.8240540000000001	0.8765075802803041
JiyoyeP-2003	Lapatinib	0.863284	0.8239597678184509
HGC-27	Staurosporine	0.22911700000000002	0.17515116930007935
JHH-6	Vinblastine	0.794014	0.8959036469459534
LU-165	Vinblastine	0.8680040000000001	0.8770543336868286
H9	Sorafenib	0.904992	0.8046838641166687
KYSE-50	Tamoxifen	0.9470790000000001	0.9261003732681274
769-P	Lapatinib	0.748979	0.8994899392127991
IM-9	Ulixertinib	0.6491214999999999	0.8468408584594727
Mewo	Dabrafenib	0.981192	0.9403942227363586
OVK-18	Leflunomide	0.869132	0.934639811515808
UACC-893	Crizotinib	0.984353	0.9458816051483154
SUP-B15	Dasatinib	0.426939	0.9603897333145142
MM1S	Linsitinib	0.606753	0.9214770793914796
ES7	Ruxolitinib	0.9869110000000001	0.9785112738609314
OVKATE	Trametinib	0.899891	0.9331122040748596
DOK	Linsitinib	0.806376	0.9162189960479736
HT55	Sorafenib	0.8712059999999999	0.894942581653595
HSC-39	Dabrafenib	0.9258860000000001	0.9672115445137024
NCI-H1651	Erlotinib	0.964017	0.9765433073043824
SHP-77	MK-1775	0.662027	0.6127977967262268
DAN-G	Dasatinib	0.823886	0.9244380593299866
LU-139	Linsitinib	0.9735520000000001	0.919627010822296
NCC010	Leflunomide	0.9057350000000001	0.9497642517089844
KYSE-180	Crizotinib	0.989928	1.0228090286254885
MFE-296	Vinblastine	0.777035	0.6931746006011963
DU-145	Lapatinib	0.9865659999999999	0.9262159466743468
DB	Navitoclax	0.5619270000000001	0.4119279682636261
TE-4	Dasatinib	0.9809379999999999	0.7077909111976624
NB69	Gefitinib	0.909884	0.9441320300102234
SK-LU-1	MK-1775	0.788117	0.8587280511856079
BT-483	Erlotinib	0.9570629999999999	0.9652099609375
TT2609-C02	Leflunomide	0.835376	0.909225344657898
COLO-792	MK-1775	0.866467	0.7502374649047852
OVCAR-3	Vorinostat	0.8687459999999999	0.7913205027580261
LB831-BLC	Vinblastine	0.848433	0.709427535533905
FADU	Navitoclax	0.85751	0.9454777240753174
HC-1	Vorinostat	0.719605	0.6575561165809631
SLVL	Trametinib	0.929675	1.0028374195098877
ME-1	Tamoxifen	0.957118	0.9607124924659728
RPMI-8866	Palbociclib	0.896115	0.8781393766403198
OE33	MK-1775	0.664723	0.7398051023483276
PA-TU-8902	Osimertinib	0.935683	0.9477829933166504
RL95-2	Sorafenib	0.8554129999999999	0.890407145023346
HCC202	Staurosporine	0.49142600000000003	0.40907883644104
COR-L88	Staurosporine	0.5964619999999999	0.4117738604545593
RPMI-7951	Afatinib	0.8944219999999999	0.9091621637344359
RPMI-6666	Palbociclib	0.8579950000000001	0.7711430191993713
IMR-5	Erlotinib	0.979466	0.9744618535041808
SKG-IIIa	Sorafenib	0.9101940000000001	0.8891538977622986
NCI-H2029	Linsitinib	0.9612809999999999	0.9491315484046936
SCC-3	Crizotinib	0.792495	0.9866703152656556
KYSE-140	Trametinib	0.903967	0.9381790161132812
TCCSUP	Leflunomide	0.9213530000000001	0.9258708953857422
SK-MEL-24	Afatinib	0.913481	0.9331652522087096
KMS-12-BM	Tamoxifen	0.9095540000000001	0.9213144779205322
JHH-6	Crizotinib	0.982562	0.9791384935379028
JVM-2	Lapatinib	0.8680059999999999	0.7917569279670715
HCC1806	Osimertinib	0.893812	0.9120633006095886
WM278	Tamoxifen	0.9376200000000001	0.9288125038146972
U251	Nilotinib	0.986115	0.991776168346405
HH	Lapatinib	0.940556	0.917983055114746
NCI-N87	Afatinib	0.22862	0.5509104728698729
TT2609-C02	Gefitinib	0.969902	0.9482895731925964
DBTRG-05MG	Ulixertinib	0.8409545	0.901606261730194
WM1552C	Lapatinib	0.945959	0.9119406342506408
769-P	Sorafenib	0.8611340000000001	0.881417453289032
SKM-1	Linsitinib	0.8884790000000001	0.9347461462020874
786-0	Navitoclax	0.801988	0.8216439485549927
NCI-H720	Trametinib	0.989475	0.9641724824905396
LCLC-103H	Nilotinib	0.983039	1.0017657279968262
TE-5	Erlotinib	0.9645219999999999	0.9603778123855592
HCC2218	Trametinib	0.971834	0.9532631039619446
HSC-4	Trametinib	0.933316	0.8884048461914062
ZR-75-30	Crizotinib	0.961549	0.97196364402771
H9	Trametinib	0.625495	0.7142860293388367
SK-UT-1	Lapatinib	0.942476	0.8770328760147095
PFSK-1	Afatinib	0.849051	0.8673083186149597
Daudi	Leflunomide	0.822406	0.9267342686653136
OCUM-1	Crizotinib	0.9838100000000001	0.9204730391502379
COR-L23	Vorinostat	0.693693	0.8048609495162964
MOLM-13	Sorafenib	0.028902999999999998	0.5126501321792603
OCI-AML5	MK-1775	0.588988	0.5125695466995239
HCC2157	Vinblastine	0.710026	0.7943886518478394
MDA-MB-157	Staurosporine	0.419259	0.44872429966926575
KYSE-70	Lapatinib	0.8622190000000001	0.9105278849601746
SK-ES-1	Lapatinib	0.895595	0.8616083860397339
NCI-H2228	Osimertinib	0.952997	0.9211942553520204
NCI-H727	Vinblastine	0.9237639999999999	0.8299591541290283
HAL-01	Dasatinib	0.9489360000000001	0.885360062122345
NCI-H841	MK-1775	0.697717	0.7319802641868591
SNG-M	Leflunomide	0.9754309999999999	0.9249175190925598
NCI-H250	Afatinib	0.940583	0.8874014616012573
HCT-15	Gefitinib	0.9816309999999999	0.9522560238838196
NCI-H2085	Leflunomide	0.88523	0.9283759593963624
CL-40	Tamoxifen	0.910998	0.9348938465118408
BT-20	Leflunomide	0.8952399999999999	0.9207425117492676
HuP-T4	Leflunomide	0.887437	0.9154865145683287
UACC-893	Palbociclib	0.966303	0.93641859292984
SW1573	Lapatinib	0.9775389999999999	0.955810010433197
HuO9	Crizotinib	0.968623	0.9991180300712584
NCI-H2591	Staurosporine	0.7425189999999999	0.6559707522392273
IM-95	Crizotinib	0.846131	0.9237900376319884
MEL-JUSO	Ruxolitinib	0.973563	0.9806638956069946
ME-1	MK-1775	0.711491	0.57292640209198
MFM-223	Staurosporine	0.41750699999999996	0.5589426159858704
SW620	Trametinib	0.574198	0.6310551166534424
MDA-MB-157	Tamoxifen	0.9750969999999999	0.9370101690292358
NCI-H526	Nilotinib	0.981383	0.9788577556610109
FADU	Afatinib	0.62735	0.781788170337677
IM-9	Lapatinib	0.815507	0.8566314578056335
OACM5-1	Sorafenib	0.860944	0.8694726824760437
HCC1428	Dasatinib	0.961467	0.9553047418594359
NEC8	Staurosporine	0.4944939999999999	0.6095259785652161
NCI-H82	Erlotinib	0.965354	0.9631391167640686
DG-75	Afatinib	0.768918	0.8548986911773682
NALM-6	Afatinib	0.833584	0.84693843126297
LS-513	Navitoclax	0.875812	0.758592426776886
HO-1-N-1	Staurosporine	0.155345	0.1371109038591385
KNS-62	Dabrafenib	0.98766	0.9766764044761658
ME-180	Linsitinib	0.983066	0.9477874636650084
NCI-H720	Navitoclax	0.392173	0.6738981604576111
HT-29	Nilotinib	0.961218	0.9357552528381348
KM12	Palbociclib	0.736322	0.8995404839515686
TE-9	Vorinostat	0.875342	0.8660597205162048
SK-MEL-24	Navitoclax	0.943535	0.8544406294822693
YAPC	Linsitinib	0.935759	0.9331403374671936
MSTO-211H	Gefitinib	0.899417	0.9452747702598572
COLO-668	Dabrafenib	0.9796950000000001	0.9484803676605223
697	Tamoxifen	0.9476120000000001	0.9068335294723512
MCF7	Nilotinib	0.876598	1.012730598449707
MOG-G-CCM	Linsitinib	0.9710110000000001	0.95698481798172
OV-56	MK-1775	0.87177	0.8325691819190979
LC4-1	Osimertinib	0.955865	0.9726187586784364
IGROV-1	Crizotinib	0.957874	0.9324290752410888
BICR78	Crizotinib	0.98801	0.9679732322692872
TGBC24TKB	Ruxolitinib	0.971507	0.9370101094245912
SK-GT-4	Palbociclib	0.943176	0.9323503375053406
NCI-H1623	MK-1775	0.764147	0.7070247530937195
LCLC-97TM1	Tamoxifen	0.979876	0.8826786875724792
RO82-W-1	Linsitinib	0.955909	0.9737473130226136
SW684	Sorafenib	0.9403610000000001	0.9091482162475586
Daoy	Afatinib	0.8839600000000001	0.8854066729545593
HuCCT1	Ruxolitinib	0.981361	0.9409400224685668
DMS-273	Nilotinib	0.953551	0.9953693747520448
KMRC-1	Afatinib	0.8907309999999999	0.9010559916496276
HCC1937	Ulixertinib	0.9565785	0.9451262354850768
NAMALWA	Ruxolitinib	0.9817790000000001	0.9945201277732848
SW1710	Linsitinib	0.9615389999999999	0.9573610424995422
LK-2	Dabrafenib	0.9756610000000001	0.9568129777908324
DMS-53	Dasatinib	0.977139	0.9520557522773744
DMS-53	Sorafenib	0.789402	0.8858732581138611
MKN1	Navitoclax	0.806279	0.8212220072746277
HuO9	Afatinib	0.797002	0.8707980513572693
HuTu-80	Afatinib	0.8977569999999999	0.8781748414039612
NCI-H1876	Navitoclax	0.578979	0.3985381126403809
REH	Ruxolitinib	0.993836	0.9933000802993774
SK-N-FI	Afatinib	0.851765	0.9249563217163086
NCI-H345	Ruxolitinib	0.9643639999999999	0.9602624773979188
M059J	Dasatinib	0.782115	0.9036448001861572
BL-41	Daporinad	0.29725100000000004	0.5032522678375244
NOS-1	Erlotinib	0.9262290000000001	0.9394252300262452
RKN	Ulixertinib	0.89515	0.923404335975647
L-540	Erlotinib	0.991667	0.958863079547882
TGBC11TKB	Dabrafenib	0.9798620000000001	0.9477842450141908
NCI-H1048	Afatinib	0.899013	0.9047641754150392
SAS	Trametinib	0.6354420000000001	0.7904264330863953
LOUCY	Nilotinib	0.953053	0.9713338613510132
SW780	Trametinib	0.867612	0.7939842343330383
NCI-H1092	MK-1775	0.767543	0.7898998856544495
NCI-H2804	Ruxolitinib	0.970891	0.9866364598274232
HEC-1	Ruxolitinib	0.983275	0.9379062056541444
ES4	Lapatinib	0.91811	0.8599032759666443
MM1S	Ruxolitinib	0.987402	1.0197578668594358
NCI-H1793	Erlotinib	0.9384899999999999	0.918042242527008
ARH-77	Sorafenib	0.8504120000000001	0.8271746039390564
RC-K8	MK-1775	0.612042	0.7352234721183777
HuO9	Nilotinib	0.943156	0.9442289471626282
ARH-77	Dasatinib	0.741045	0.9253256916999816
UM-UC-3	Afatinib	0.91663	0.9119762182235718
MDA-MB-231	Gefitinib	0.986935	0.9646189212799072
TE-4	Palbociclib	0.975616	0.9485705494880676
TK10	Afatinib	0.714046	0.9111849069595336
EVSA-T	Ribociclib	0.9813440000000001	0.9426143765449524
OACp4C	Afatinib	0.812653	0.8592565059661865
Mewo	Palbociclib	0.9259459999999999	0.95586895942688
CS1	Lapatinib	0.818292	0.8952476978302002
RO82-W-1	Staurosporine	0.664045	0.16509518027305606
697	Dabrafenib	0.766059	0.9296179413795472
DOV13	Gefitinib	0.985289	0.9277298450469972
WM-115	Dabrafenib	0.763526	0.6604123115539551
NCI-H841	Linsitinib	0.9480379999999999	0.9414964318275452
NCI-H2595	Palbociclib	0.979987	0.9735602140426636
HSC-4	Staurosporine	0.42924799999999996	0.5261770486831665
SW1271	Tamoxifen	0.9678399999999999	0.944824993610382
U-266	Dabrafenib	0.803243	0.8830853700637817
RKO	Crizotinib	0.8759879999999999	0.9640392065048218
NCI-H1651	Sorafenib	0.933409	0.9063984155654908
IGROV-1	Lapatinib	0.7480640000000001	0.6203173398971558
SNU-175	Palbociclib	0.815037	0.9428260922431946
H9	Vinblastine	0.485605	0.6416248083114624
MKN1	Dabrafenib	0.962123	0.9454674720764159
HCC1419	Ulixertinib	0.9430059999999999	0.9299595952033995
ESS-1	Lapatinib	0.861176	0.8877904415130615
BT-474	Ulixertinib	0.9532775	0.9219080805778505
CAL-39	Ruxolitinib	0.981146	0.9838208556175232
NCI-H2818	Sorafenib	0.934047	0.8972995281219482
C3A	Ruxolitinib	0.9292290000000001	0.9767014980316162
NCI-H196	Dabrafenib	0.973513	0.9997236728668212
LC-1-sq	Vorinostat	0.808113	0.8921869993209839
KE-37	Crizotinib	0.983857	0.986539661884308
SW756	Crizotinib	0.9875889999999999	0.99418842792511
CL-40	Leflunomide	0.899151	0.9158573746681212
SUP-M2	Sorafenib	0.805955	0.8636236786842346
T-T	Erlotinib	0.839341	0.8990441560745239
BT-483	Vinblastine	0.9606879999999999	0.7706329226493835
NCI-H650	Osimertinib	0.984202	0.9629545211791992
786-0	Linsitinib	0.9460299999999999	0.9734540581703186
SW1463	Dabrafenib	0.9790469999999999	0.9602382183074952
CFPAC-1	Lapatinib	0.9015299999999999	0.8398457169532776
SK-MEL-2	Sorafenib	0.878014	0.8889448046684265
UACC-893	Afatinib	0.27670300000000003	0.5168690681457521
HuO-3N1	Crizotinib	0.980309	0.9833298921585084
LCLC-103H	Leflunomide	0.8842030000000001	0.9404327273368835
NCI-H1581	Dasatinib	0.990166	0.8871413469314575
P30-OHK	Lapatinib	0.960626	0.90840345621109
LN-229	Palbociclib	0.98414	0.9673587083816528
Mo-T	Dabrafenib	0.9132030000000001	0.9063352346420288
KP-1N	Crizotinib	0.9904219999999999	0.981030821800232
Mo-T	Gefitinib	0.9769459999999999	0.9766953587532043
SAS	Osimertinib	0.893215	0.8171159029006958
HT-3	Erlotinib	0.942601	0.9567434787750244
SK-ES-1	Dasatinib	0.986708	0.9474518299102784
CAPAN-2	Erlotinib	0.930169	0.9234172105789183
Daoy	Navitoclax	0.8627739999999999	0.8830085396766663
HLE	Gefitinib	0.987539	0.953847587108612
A704	Vorinostat	0.853785	0.8322833180427551
SW1088	Lapatinib	0.915715	0.9025526642799376
NCI-H810	Trametinib	0.984759	0.9706310033798218
YT	Navitoclax	0.754731	0.7909865975379944
A549	Staurosporine	0.20966700000000002	0.4610669612884522
EB2	Daporinad	0.438438	0.6462103128433228
HDLM-2	Sorafenib	0.9202040000000001	0.8359535932540894
NAMALWA	Trametinib	0.9886780000000001	0.9484432339668274
CW-2	Palbociclib	0.957575	0.9739074110984802
JSC-1	MK-1775	0.495209	0.4627350568771362
Hey	Dasatinib	0.7214079999999999	0.8331406712532043
MDA-MB-436	Crizotinib	0.9839049999999999	0.9917802810668944
NCI-H196	Afatinib	0.918708	0.9459580779075624
NCI-H1623	Lapatinib	0.7804439999999999	0.6524281501770021
WM35	Staurosporine	0.439683	0.390986829996109
OCI-M1	Vorinostat	0.596951	0.4923760890960693
MRK-nu-1	Crizotinib	0.968756	0.9534872770309448
HCC2998	Afatinib	0.840098	0.8917416334152222
MIA-PaCa-2	Vorinostat	0.778076	0.86970055103302
NCI-H2170	Trametinib	0.988391	0.9119241833686828
HDLM-2	Tamoxifen	0.9012540000000001	0.910426914691925
SBC-5	Palbociclib	0.9632290000000001	0.9066777229309082
KNS-62	Daporinad	0.809095	0.8220201134681702
8-MG-BA	Palbociclib	0.9430639999999999	0.907410204410553
OACM5-1	MK-1775	0.62668	0.5790702104568481
A172	Gefitinib	0.970131	0.9553989171981812
DBTRG-05MG	Palbociclib	0.9684219999999999	0.9323945045471193
CCRF-CEM	Staurosporine	0.17282999999999998	0.24760602414608
HuH-7	Tamoxifen	0.9666469999999999	0.9517738223075868
PCI-30	Sorafenib	0.89356	0.8804591298103333
RS4-11	Leflunomide	0.904811	0.8198726177215576
RH-41	Trametinib	0.970973	0.957197606563568
ALL-SIL	Dabrafenib	0.9410780000000001	0.9133363962173462
HuO-3N1	Leflunomide	0.9414520000000001	0.9602547883987428
TE-9	Afatinib	0.897337	0.8165292739868164
TK	Trametinib	0.9956379999999999	0.976642906665802
Calu-3	Nilotinib	0.9814579999999999	0.986646056175232
U-698-M	Sorafenib	0.734943	0.8504343628883362
SK-HEP-1	Ruxolitinib	0.9851409999999999	0.9688332080841064
JHH-7	Sorafenib	0.869766	0.8777827620506287
ONS-76	Dasatinib	0.928824	0.9555663466453552
VAL	Erlotinib	0.983582	0.9625855684280396
HCC1187	Ulixertinib	0.9686030000000001	0.9794979095458984
KLE	Staurosporine	0.5536840000000001	0.538205623626709
PANC-04-03	Vinblastine	0.873218	0.9159752726554872
BICR78	Sorafenib	0.932675	0.9015634059906006
BT-474	Dabrafenib	0.9737239999999999	0.9384976029396056
COLO-205	Leflunomide	0.8283799999999999	0.7509245872497559
MHH-PREB-1	Ruxolitinib	0.9853069999999999	0.9487048983573914
TT	Afatinib	0.9304879999999999	0.9255735278129578
B-CPAP	Osimertinib	0.9622430000000001	0.9638596177101136
NCI-H835	MK-1775	0.694825	0.580926239490509
MV-4-11	Sorafenib	0.021258000000000003	0.7405694127082825
KY821	Dasatinib	0.991192	0.9713045954704284
NCI-H1793	Lapatinib	0.95434	0.8926728963851929
NCI-H1048	Navitoclax	0.501368	0.639390230178833
KARPAS-422	Linsitinib	0.977042	0.9531465768814088
OACp4C	Nilotinib	0.990099	0.9925859570503236
NCI-H2731	Afatinib	0.8807309999999999	0.909211814403534
BALL-1	Gefitinib	0.9883540000000001	0.9860668778419496
EGI-1	Vorinostat	0.850138	0.8801921606063843
RT-112	Dasatinib	0.9778120000000001	0.9177624583244324
NCI-H2405	Staurosporine	0.542112	0.4748335480690002
NCI-H847	Palbociclib	0.943451	0.699711799621582
NCI-H1944	Lapatinib	0.919472	0.8746156692504883
NCI-H2347	Erlotinib	0.954651	0.9474090933799744
A253	Erlotinib	0.973817	0.9662009477615356
DoTc2-4510	Sorafenib	0.928552	0.8894214034080505
BB49-HNC	Ulixertinib	0.8545004999999999	0.8867494463920593
NCI-H2228	Palbociclib	0.932658	0.9067401885986328
NCI-H524	Sorafenib	0.8844540000000001	0.8767021298408508
PL4	Afatinib	0.9128870000000001	0.9127527475357056
OC-314	Daporinad	0.5606220000000001	0.6183702349662781
RKN	Daporinad	0.9365600000000001	0.8220801949501038
TGBC24TKB	Navitoclax	0.487928	0.8144025802612305
WIL2-NS	Tamoxifen	0.9509209999999999	0.90299391746521
FU-OV-1	Dasatinib	0.737679	0.9383480548858644
C-4-I	Tamoxifen	0.950567	0.9286696314811708
NCI-H211	Dabrafenib	0.982511	0.9304280877113342
KATOIII	Crizotinib	0.975166	0.9129649996757508
KYSE-180	Tamoxifen	0.971852	0.9815191626548768
SW900	Dabrafenib	0.9667610000000001	0.9087119102478028
HT-29	Leflunomide	0.899116	0.7778509855270386
JHH-1	Tamoxifen	0.9345049999999999	0.93863707780838
IHH-4	Daporinad	0.573666	0.7470033168792725
WM-115	Dasatinib	0.948501	0.9682547450065612
ESS-1	Vorinostat	0.8449120000000001	0.8353142738342285
COLO-205	Staurosporine	0.24394899999999997	0.427624374628067
Hey	Ruxolitinib	0.940042	0.930466890335083
ES8	Daporinad	0.41767200000000004	0.3072487711906433
HCC1599	Navitoclax	0.8721639999999999	0.5791116952896118
COLO-680N	Dasatinib	0.8435229999999999	0.9050130844116212
LB996-RCC	Ulixertinib	0.928442	0.8667004108428955
HLE	Sorafenib	0.894064	0.9053776860237122
NCI-H841	Palbociclib	0.966318	0.979615330696106
MG-63	Nilotinib	0.9874459999999999	0.9616582989692688
LC4-1	Lapatinib	0.7564	0.8506179451942444
MS-1	Ruxolitinib	0.980612	0.9575562477111816
LNZTA3WT4	Afatinib	0.9046209999999999	0.9308294653892516
COR-L88	Vinblastine	0.975075	0.7335558533668518
NCI-H1568	Erlotinib	0.763558	0.9286562204360962
LN-229	Staurosporine	0.573099	0.5925362706184387
NB10	MK-1775	0.7149340000000001	0.5808240175247192
DMS-273	Trametinib	0.9526870000000001	1.008626937866211
MPP-89	Dasatinib	0.753631	0.8524290919303894
NCI-H720	Vorinostat	0.7657619999999999	0.7563877105712891
GCT	Trametinib	0.885511	0.937678337097168
Becker	Osimertinib	0.963606	0.9845492243766784
NCI-H1944	Trametinib	0.786755	0.8540407419204712
OVMIU	Staurosporine	0.403127	0.3068462610244751
FTC-133	Linsitinib	0.9532079999999999	0.9433586597442628
KMRC-20	Lapatinib	0.870617	0.9296514391899108
SUP-HD1	Ulixertinib	0.920511	0.9478089809417723
SW780	Linsitinib	0.9673799999999999	0.9447569847106934
CW-2	Ulixertinib	0.930366	0.8954204320907593
PCI-4B	Afatinib	0.743931	0.7464307546615601
NCI-H1792	Dabrafenib	0.982189	0.9327064752578736
HCC1428	Vorinostat	0.663057	0.8162065148353577
JVM-3	Leflunomide	0.745376	0.7473227977752686
NEC8	Vorinostat	0.7300180000000001	0.771622359752655
MV-4-11	Vinblastine	0.387623	0.4020695388317108
KYSE-180	Dasatinib	0.80696	0.9732565879821776
MHH-CALL-2	Leflunomide	0.891893	0.918007791042328
RT4	Gefitinib	0.958937	0.9621534943580629
MDA-MB-361	Lapatinib	0.899249	0.882959246635437
DB	Trametinib	0.9830760000000001	0.9581409692764282
KYSE-70	Dasatinib	0.9465180000000001	1.0011796951293943
MRK-nu-1	Palbociclib	0.911758	0.9777592420578004
NCI-H1944	Dabrafenib	0.955607	0.9311688542366028
HC-1	Osimertinib	0.9761110000000001	0.9841529130935668
NCI-H2122	Linsitinib	0.861505	0.9427975416183472
A253	Sorafenib	0.898885	0.922291100025177
SNU-5	Vorinostat	0.819088	0.7224212884902954
KCL-22	Ruxolitinib	0.952732	0.975068211555481
KYSE-450	Staurosporine	0.4970479999999999	0.2892545163631439
BHT-101	Linsitinib	0.912106	0.9436823129653932
BE2-M17	Osimertinib	0.9527120000000001	0.9700050950050354
HuP-T4	Trametinib	0.848356	0.8282788395881653
SNU-423	Vorinostat	0.840614	0.849786639213562
NCI-H1435	Leflunomide	0.9470620000000001	0.9603936076164246
OVMIU	Osimertinib	0.817004	0.7840401530265808
COR-L279	Dasatinib	0.977777	0.9932029247283936
T84	Gefitinib	0.9665950000000001	0.9588729739189148
KARPAS-620	Osimertinib	0.979936	0.99987131357193
T84	Ulixertinib	0.914167	0.8666428923606873
NCI-H28	Osimertinib	0.945686	0.9427946209907532
MDA-MB-175-VII	Ribociclib	0.967858	0.8995381593704224
MSTO-211H	Vorinostat	0.753391	0.8210163712501526
NCI-N87	Navitoclax	0.80989	0.5695207715034485
RS4-11	Ruxolitinib	0.9842860000000001	0.9873535633087158
DMS-53	Ulixertinib	0.9131254999999999	0.939070165157318
ESS-1	Navitoclax	0.839284	0.8985242247581482
RKN	Afatinib	0.9538280000000001	0.9231581091880798
EFM-19	Dabrafenib	0.9685010000000001	0.9561291337013244
H4	Osimertinib	0.980308	0.960083544254303
HCC2998	Erlotinib	0.9855379999999999	0.9596924781799316
NCI-H2347	Gefitinib	0.9665790000000001	0.9474090933799744
KS-1	Daporinad	0.872326	0.7461614012718201
WIL2-NS	Leflunomide	0.911351	0.8510769605636597
Mo-T	Lapatinib	0.9830760000000001	0.8741846680641174
NCI-H847	Sorafenib	0.874117	0.8737569451332092
NCI-H2087	Lapatinib	0.972914	0.9058868288993835
NCI-H1650	MK-1775	0.741055	0.7599968910217285
DOK	Leflunomide	0.8478190000000001	0.7949397563934326
U-87-MG	Dabrafenib	0.976807	0.9352227449417114
NCI-H1155	Erlotinib	0.906438	0.9711798429489136
D-392MG	Sorafenib	0.9704079999999999	0.9163416624069214
SU-DHL-10	Palbociclib	0.728217	0.8600618243217468
NCI-H1092	Tamoxifen	0.949836	0.9369656443595886
[truncated: 14,762 more rows]
