# Supplementary material for: Predicting Anticancer Drug Response With Deep Learning Constrained by Signaling Pathways
Source: Front Bioinform. 2021 Apr 29;1:639349. doi: 10.3389/fbinf.2021.639349 (PMC9581064; doi:10.3389/fbinf.2021.639349)
Supplement: Supplementary file 1 [file DataSheet1.zip › Supplementary-Materials_final/TS4_PathDNN-prediction.csv]

CELL_LINE_NAME	DRUG_NAME	AUC	Pred Score
MDA-MB-436	Tamoxifen	0.966082	0.9727702140808104
EFO-21	Leflunomide	0.9036360000000001	0.8787666559219359
OVCAR-4	Dabrafenib	0.983033	0.9448541402816772
PWR-1E	Afatinib	0.888368	0.930611789226532
HCT-116	Linsitinib	0.959935	0.9244245290756226
SW780	Ulixertinib	0.9224485	0.96408212184906
YAPC	Crizotinib	0.989374	0.9235483407974244
U-118-MG	Afatinib	0.9073479999999999	0.9405292868614196
SUP-HD1	Gefitinib	0.971931	0.9391335248947144
BICR10	Nilotinib	0.9725010000000001	0.924088180065155
D-283MED	Dabrafenib	0.9887030000000001	0.8614870309829712
PEO1	Erlotinib	0.9483600000000001	0.9320442080497742
HARA	Lapatinib	0.7941729999999999	0.8124033808708191
OACp4C	Linsitinib	0.720741	0.9533392190933228
OACp4C	Ruxolitinib	0.9742299999999999	0.9787379503250122
EW-24	Vinblastine	0.857627	0.6280819773674011
769-P	Daporinad	0.7820630000000001	0.8525542616844177
BV-173	Ulixertinib	0.88956	0.7389513254165649
SK-ES-1	Vinblastine	0.579431	0.5273455381393433
HuP-T4	Vinblastine	0.9259059999999999	0.795850932598114
CAMA-1	Vinblastine	0.905266	0.8128638267517091
NCI-H727	Trametinib	0.44428199999999995	0.8133109807968141
OPM-2	Tamoxifen	0.976815	0.9600558280944824
NCI-H196	Crizotinib	0.992265	0.9933941960334778
SAS	Erlotinib	0.8659030000000001	0.8707001209259033
PSN1	Lapatinib	0.949032	0.9099041819572448
SW1271	Erlotinib	0.971268	0.96688973903656
NY	Ulixertinib	0.85024	0.9061540961265564
D-283MED	Ruxolitinib	0.967973	0.8860283493995667
CHL-1	Sorafenib	0.940959	0.8847696781158447
K-562	Nilotinib	0.421809	0.847442090511322
MOG-G-UVW	Trametinib	0.884035	0.8499191999435425
CA46	Erlotinib	0.9388719999999999	0.979399561882019
MOLT-4	Tamoxifen	0.961125	0.9805026650428772
NCI-H2141	Staurosporine	0.494478	0.3980640769004822
SK-MG-1	Osimertinib	0.957569	0.959254026412964
NCI-H716	MK-1775	0.6555439999999999	0.6656480431556702
CAL-29	Navitoclax	0.818555	0.8102482557296753
MKN28	Ruxolitinib	0.962714	0.9438160061836244
SNU-423	Sorafenib	0.942205	0.9109759330749512
CAMA-1	Afatinib	0.954993	0.9108012914657592
CESS	Trametinib	0.9487120000000001	0.7888316512107849
BxPC-3	Daporinad	0.793866	0.8808847665786743
HuP-T3	Lapatinib	0.923323	0.8745925426483154
TK10	Tamoxifen	0.9664739999999999	0.9426947832107544
REH	Daporinad	0.277468	0.8696557879447937
JHH-1	Erlotinib	0.9085690000000001	0.9182947874069214
P30-OHK	Navitoclax	0.754498	0.6525654792785645
HDQ-P1	Ruxolitinib	0.981403	0.95110422372818
P32-ISH	Crizotinib	0.905309	0.8769798278808594
A549	Gefitinib	0.946758	0.8476433753967285
NUGC-3	Osimertinib	0.8791180000000001	0.8924131989479065
SU-DHL-8	Sorafenib	0.907898	0.8987843990325928
T84	Afatinib	0.8879049999999999	0.8790266513824463
TGBC24TKB	Vorinostat	0.7602979999999999	0.7572239637374878
LS-123	Osimertinib	0.902019	0.8947378993034363
NCI-H1666	Ruxolitinib	0.9626549999999999	0.9304488897323608
SUP-HD1	Sorafenib	0.88397	0.8661876916885376
ECC12	Leflunomide	0.830101	0.9383216500282288
MC-CAR	Erlotinib	0.9894799999999999	0.981670618057251
HSC-3	Linsitinib	0.9698540000000001	0.93029123544693
SNG-M	Linsitinib	0.9892719999999999	0.9627448916435242
Saos-2	Osimertinib	0.9837450000000001	0.981841206550598
NCI-H2135	Ruxolitinib	0.955564	0.9804556965827942
SK-MM-2	Leflunomide	0.768536	0.9703763127326964
SKG-IIIa	Lapatinib	0.894127	0.8439939022064209
COR-L32	Vorinostat	0.6547350000000001	0.7146437168121338
CAL-33	Ulixertinib	0.9348285	0.9226440787315368
MRK-nu-1	Dasatinib	0.9817629999999999	0.930039405822754
COR-L88	Erlotinib	0.9797680000000001	0.967011332511902
MDA-MB-436	Lapatinib	0.9616790000000001	0.9667524099349976
NUGC-3	Ulixertinib	0.9075924999999999	0.8754157423973083
RCC10RGB	Staurosporine	0.39615700000000004	0.4528651833534241
SW1463	Staurosporine	0.648278	0.4176352620124817
IST-MEL1	Gefitinib	0.978612	0.9482672810554504
COLO-320-HSR	Dasatinib	0.985176	0.8681741952896118
MSTO-211H	Staurosporine	0.549121	0.4328559935092926
NCI-H1435	Dasatinib	0.975211	0.9460124373435974
NCI-H3118	Ruxolitinib	0.9812	0.924351155757904
EoL-1-cell	Palbociclib	0.920017	0.6607869863510132
OV-90	Vinblastine	0.767297	0.7784150838851929
NCI-H1688	Erlotinib	0.946678	0.9261389374732972
PANC-08-13	Palbociclib	0.976234	1.0032968521118164
MKN1	Leflunomide	0.9170940000000001	0.8894675374031067
SNU-449	Tamoxifen	0.905977	0.9374632835388184
COLO-668	Erlotinib	0.9652440000000001	0.9153586626052856
OVCA420	Erlotinib	0.687271	0.8364173769950867
NCI-H2087	Nilotinib	0.9573729999999999	0.9754482507705688
UACC-257	Tamoxifen	0.9369219999999999	0.9319113492965698
LU-135	Crizotinib	0.994123	0.8856475949287415
DMS-114	Trametinib	0.97431	0.8794007897377014
SCC-4	Ruxolitinib	0.971349	1.0556092262268066
MDA-MB-361	Vorinostat	0.801599	0.8070122003555298
ATN-1	Lapatinib	0.94934	0.934758484363556
SU-DHL-6	Nilotinib	0.962634	0.8583571314811707
HCC1395	Staurosporine	0.211669	0.3175961673259735
MLMA	Dabrafenib	0.984109	0.9214527606964112
TCCSUP	MK-1775	0.667127	0.8217190504074097
IST-MEL1	Daporinad	0.712465	0.8664889931678772
G-292-Clone-A141B1	Crizotinib	0.988132	0.939289689064026
OACp4C	Osimertinib	0.9583299999999999	0.9010244011878968
HCC-827	Erlotinib	0.502491	0.8234322667121887
EPLC-272H	Osimertinib	0.902272	0.8607019186019897
8305C	Afatinib	0.856735	0.9203777909278871
K5	Trametinib	0.6459060000000001	0.8098823428153992
YAPC	Vinblastine	0.9291459999999999	0.8379235863685608
PL18	Daporinad	0.7050489999999999	0.8678490519523621
KYSE-150	Linsitinib	0.951981	0.9385257363319396
NB12	Daporinad	0.5868270000000001	0.8271441459655762
SUP-B15	Dabrafenib	0.929111	0.8942614197731018
CAL-120	Staurosporine	0.525358	0.4023714959621429
EW-3	Leflunomide	0.9066629999999999	0.8382184505462646
RL95-2	Vinblastine	0.619475	0.755558967590332
PL4	Ulixertinib	0.8619600000000001	0.9061449766159058
GAMG	MK-1775	0.7077899999999999	0.8134332299232483
OAW-28	Ruxolitinib	0.976475	1.0143625736236572
HCT-116	Ulixertinib	0.6727765	0.8847754001617432
KYSE-520	Erlotinib	0.740923	0.8434354662895203
NAMALWA	Nilotinib	0.9858549999999999	0.9098623394966124
OVCAR-3	Nilotinib	0.989131	0.9770762324333192
CAL-29	Staurosporine	0.403469	0.3505462110042572
OACp4C	Dabrafenib	0.9838899999999999	0.9295770525932312
RH-1	Leflunomide	0.890175	0.8673329949378967
G-292-Clone-A141B1	MK-1775	0.899144	0.792244553565979
SW780	Ruxolitinib	0.9137770000000001	1.0483845472335815
OV-56	Osimertinib	0.9800459999999999	0.9654748439788818
NCI-H1435	Osimertinib	0.9882059999999999	0.9926478266716005
Hey	Vorinostat	0.795417	0.771912157535553
GAMG	Staurosporine	0.172299	0.5347846150398254
DOHH-2	Afatinib	0.945739	0.9949650168418884
NALM-6	Lapatinib	0.899474	0.8897762894630432
NCI-H2085	Linsitinib	0.9697479999999999	0.9475297331809998
BC-1	Erlotinib	0.988461	0.9145587682724
SW1783	Dabrafenib	0.9421219999999999	0.9093257188796996
A4-Fuk	Ulixertinib	0.6692600000000001	0.8603693842887878
OC-314	Erlotinib	0.9740690000000001	0.8838065266609192
RF-48	Ulixertinib	0.985549	0.920354187488556
MIA-PaCa-2	Trametinib	0.8369780000000001	0.8742192387580872
NB7	Afatinib	0.913149	0.9168884158134459
IGROV-1	Ruxolitinib	0.9146620000000001	0.8531305193901062
SK-MEL-2	Vorinostat	0.778251	0.8047356605529785
SNU-407	Leflunomide	0.861353	0.8642308712005615
LS-123	Daporinad	0.734394	0.8443226218223572
786-0	Palbociclib	0.8736510000000001	0.9306834936141968
SK-HEP-1	Leflunomide	0.925509	0.9261746406555176
PFSK-1	Gefitinib	0.9589989999999999	0.9753219485282898
BFTC-905	Leflunomide	0.921842	0.8635605573654175
JURL-MK1	Dasatinib	0.017684000000000002	0.6691713333129883
GI-1	Trametinib	0.9917860000000001	0.8523064255714417
YAPC	MK-1775	0.758709	0.7726181745529175
A101D	Osimertinib	0.9820190000000001	0.8882554173469543
NCI-H28	Palbociclib	0.7841640000000001	0.9339366555213928
Hey	Linsitinib	0.957255	0.9156490564346312
ME-180	Tamoxifen	0.9226139999999999	0.9133375883102416
KMOE-2	Ruxolitinib	0.9908389999999999	0.9077388644218444
NY	Palbociclib	0.978849	0.9380043745040894
EJM	Osimertinib	0.9864120000000001	0.9612427353858948
K-562	Afatinib	0.8880879999999999	0.8616808652877808
UMC-11	Osimertinib	0.970993	0.9584612846374512
P30-OHK	Dasatinib	0.8982020000000001	0.9015408754348756
OSC-20	Ruxolitinib	0.962987	0.9919143319129944
PANC-10-05	Ulixertinib	0.8400555000000001	0.8870717287063599
NCI-H3122	Afatinib	0.874041	0.8839403986930847
SW13	Trametinib	0.815112	0.7949723601341248
YAPC	Staurosporine	0.525386	0.5555330514907837
UACC-893	Staurosporine	0.472051	0.5941951870918274
SU-DHL-5	Trametinib	0.981295	0.7677956819534302
HLE	Navitoclax	0.7733720000000001	0.8253406286239624
CW-2	Linsitinib	0.948543	0.9340065717697144
COLO-829	Nilotinib	0.94991	0.9346498250961304
KYSE-520	MK-1775	0.7552949999999999	0.7482755184173584
ES8	Osimertinib	0.9394100000000001	0.9780941605567932
ESS-1	Vinblastine	0.573968	0.5977420806884766
CAL-33	Dasatinib	0.7794260000000001	0.9143827557563782
PWR-1E	Lapatinib	0.977316	0.930611789226532
NOS-1	Trametinib	0.9174049999999999	0.8199788928031921
D-392MG	Staurosporine	0.237997	0.3377465009689331
NCI-H1793	Tamoxifen	0.92004	0.9752405285835266
ECC10	Ruxolitinib	0.9893799999999999	0.9381172657012941
MDA-MB-436	Afatinib	0.9636530000000001	0.9667524099349976
CAL-85-1	Daporinad	0.642303	0.9009759426116944
SK-GT-2	Linsitinib	0.985426	0.8114290833473206
NCI-H1688	Palbociclib	0.9844360000000001	0.9591320753097534
NCI-H520	Leflunomide	0.917818	0.8893814682960509
RPMI-7951	Crizotinib	0.9722040000000001	0.8784985542297363
8505C	Tamoxifen	0.902633	0.920865833759308
KYM-1	Sorafenib	0.873627	0.8828135132789612
YT	Vorinostat	0.7512300000000001	0.7273134589195251
HH	MK-1775	0.9068290000000001	0.719119668006897
IM-9	Vinblastine	0.287918	0.38475143909454346
Hey	Leflunomide	0.789884	0.8526353240013123
NCI-H1623	Staurosporine	0.469996	0.5243170261383057
C-4-I	Vinblastine	0.709914	0.8043125867843628
SCC-4	Nilotinib	0.990732	0.9835588932037354
BHT-101	Osimertinib	0.973117	0.9522895216941832
A2780	Osimertinib	0.8878209999999999	0.8753979802131653
NCI-H1793	Ulixertinib	0.9225245000000001	0.9340779781341552
NCI-H841	Sorafenib	0.8685149999999999	0.9184261560440063
BE2-M17	MK-1775	0.641009	0.6964688301086426
COLO-829	Osimertinib	0.934485	0.9390296936035156
TOV-21G	Nilotinib	0.981157	0.9194433689117432
HOS	Gefitinib	0.988358	0.9881875514984132
HOP-62	Tamoxifen	0.944997	0.946520745754242
LU-135	Vinblastine	0.8659040000000001	0.6681986451148987
DiFi	Navitoclax	0.549452	0.7068641781806946
HCC-827	Nilotinib	0.978701	0.8899478912353516
MKN1	Daporinad	0.727863	0.8660643696784973
SK-MG-1	Tamoxifen	0.9483229999999999	0.9507403373718262
RCM-1	Sorafenib	0.9299299999999999	0.854496419429779
NCI-H1568	Ruxolitinib	0.9278379999999999	0.9950922131538392
NCI-H1876	Vinblastine	0.586094	0.6718380451202393
ARH-77	MK-1775	0.459755	0.6083226203918457
JHU-022	Tamoxifen	0.908244	0.861500084400177
PL18	Ulixertinib	0.8594615	0.9062310457229614
NCI-H28	Sorafenib	0.922143	0.8920487761497498
Raji	Leflunomide	0.794402	0.9104465842247008
KMRC-20	Erlotinib	0.9365129999999999	0.90870600938797
NCI-H661	Linsitinib	0.9653790000000001	0.9890461564064026
K5	Linsitinib	0.9748690000000001	0.8961823582649231
REH	Osimertinib	0.9753069999999999	1.0400934219360352
BPH-1	Erlotinib	0.80314	0.74126136302948
DiFi	MK-1775	0.685751	0.6348075866699219
SCC-3	MK-1775	0.550864	0.6732696294784546
CHL-1	Nilotinib	0.991376	0.9504454135894777
AsPC-1	Ulixertinib	0.8977904999999999	0.9020814895629884
LB831-BLC	Leflunomide	0.9282879999999999	0.9055951833724976
CAS-1	Trametinib	0.775673	0.8620640635490417
UM-UC-3	Osimertinib	0.982035	0.989279329776764
SF268	Gefitinib	0.967334	0.98418927192688
PEO1	Dasatinib	0.8966370000000001	0.9091282486915588
HTC-C3	Trametinib	0.6055050000000001	0.8276780247688293
DoTc2-4510	Staurosporine	0.46364399999999995	0.5263034105300903
KS-1	Vinblastine	0.8348399999999999	0.8379508256912231
TOV-21G	Lapatinib	0.9517979999999999	0.8757653832435608
WM-115	Leflunomide	0.97608	0.937753975391388
HCC1419	Linsitinib	0.975651	0.9738195538520812
KMRC-1	Erlotinib	0.97772	0.962372660636902
RC-K8	Gefitinib	0.9804719999999999	0.9566274881362916
OS-RC-2	Sorafenib	0.951166	0.940586268901825
ACHN	Crizotinib	0.973182	0.8646872043609619
NAMALWA	Linsitinib	0.93932	0.8784165978431702
VA-ES-BJ	Ruxolitinib	0.958578	1.0345983505249023
B-CPAP	Staurosporine	0.116624	0.2424044609069824
EW-16	Dabrafenib	0.978701	0.9386990666389464
SNU-5	Osimertinib	0.9779620000000001	0.9137139916419984
Detroit562	Vorinostat	0.813296	0.7928484678268433
OVTOKO	Dasatinib	0.548525	0.9114728569984436
NCI-H1792	Ulixertinib	0.8575395	0.9040181040763856
BE2-M17	Ruxolitinib	0.965564	0.9350724816322328
KYM-1	Ulixertinib	0.9582280000000001	0.886511504650116
KINGS-1	Daporinad	0.626679	0.9128641486167908
M14	Afatinib	0.8819239999999999	0.8324613571166992
LN-405	Vinblastine	0.980987	0.7986562848091125
8505C	Gefitinib	0.978457	0.9323083758354188
697	Dasatinib	0.8745149999999999	0.761020302772522
BC-1	Leflunomide	0.780729	0.7708947062492371
SKN-3	Lapatinib	0.92486	0.9030719995498656
A375	Tamoxifen	0.935292	0.8885062932968141
LN-229	Nilotinib	0.987994	0.9768525958061218
RF-48	Vorinostat	0.7963319999999999	0.7153529524803162
CAS-1	Vorinostat	0.791539	0.8174302577972412
FTC-133	Vinblastine	0.761049	0.7331570386886597
MN-60	Dabrafenib	0.9188440000000001	0.892572820186615
NY	Gefitinib	0.9834069999999999	0.9137210249900818
H-EMC-SS	Lapatinib	0.9285100000000001	0.97761732339859
A704	Tamoxifen	0.95257	0.9140968918800354
AGS	Trametinib	0.27571100000000004	0.8406367301940918
MPP-89	Navitoclax	0.743632	0.8090694546699524
KYSE-520	Navitoclax	0.819113	0.8053715229034424
SLVL	Palbociclib	0.987648	0.9323830008506776
HOS	Afatinib	0.901492	0.9402906894683838
EW-7	Daporinad	0.484041	0.8622342348098755
NCI-H1838	Afatinib	0.811573	0.904845893383026
Becker	Daporinad	0.83131	0.8822407722473145
HD-MY-Z	Nilotinib	0.969933	0.9573634266853333
NOMO-1	Vorinostat	0.813856	0.7333142161369324
K-562	Ulixertinib	0.943685	0.838598906993866
SK-MM-2	Ulixertinib	0.954833	1.0018495321273804
A204	Palbociclib	0.924027	0.9442025423049928
ESO26	Afatinib	0.83062	0.8990226984024048
Daudi	Sorafenib	0.8632120000000001	0.9386805295944214
IST-SL2	Vorinostat	0.7435149999999999	0.7241431474685669
SW837	Navitoclax	0.739202	0.7986475229263306
CAL-62	Staurosporine	0.194972	0.2858119010925293
HL-60	Leflunomide	0.9196840000000001	0.8389710783958435
OVCAR-8	Nilotinib	0.9154110000000001	0.9392272830009459
NUGC-3	Navitoclax	0.9299440000000001	0.8182610273361206
NCI-H1648	Trametinib	0.6963159999999999	0.7480602264404297
NCI-H1915	Palbociclib	0.925375	0.9423887133598328
MG-63	Palbociclib	0.9387790000000001	0.9181522130966188
NCI-H1573	Gefitinib	0.9611719999999999	0.9214587807655334
HL-60	Erlotinib	0.98879	0.939555525779724
SK-MM-2	Vorinostat	0.719179	0.8469634652137756
MDA-MB-231	Dasatinib	0.8517629999999999	0.8557067513465881
NB1	Osimertinib	0.904314	0.9494534134864808
KELLY	Tamoxifen	0.958259	0.9191371202468872
Caov-4	Trametinib	0.521289	0.8430696129798889
DAN-G	Palbociclib	0.96399	0.936934232711792
Hep3B2-1-7	Leflunomide	0.8819309999999999	0.9883670806884766
KYSE-50	Lapatinib	0.8456030000000001	0.9141390919685364
SNU-61	Staurosporine	0.508259	0.505077064037323
SHP-77	Ulixertinib	0.94173	0.9088693857192992
HCC2157	Nilotinib	0.9024459999999999	0.9432268142700196
ONS-76	Ulixertinib	0.825061	0.88493812084198
DMS-79	Afatinib	0.984669	0.91489440202713
LoVo	Afatinib	0.792082	0.8626935482025146
KARPAS-620	Linsitinib	0.696734	0.9365715980529784
GDM-1	Osimertinib	0.845561	0.909828007221222
UACC-257	MK-1775	0.915941	0.8011767268180847
HPAC	Tamoxifen	0.879467	0.9635238051414491
RT4	Tamoxifen	0.948996	0.9555795788764954
KM12	Tamoxifen	0.898835	0.9407406449317932
SW48	Ulixertinib	0.7711465000000001	0.7853320240974426
BPH-1	Vorinostat	0.800405	0.6659988164901733
MDA-MB-436	Vinblastine	0.895431	0.7974677681922913
SNU-398	Vorinostat	0.852683	0.7445031404495239
JHH-7	Ruxolitinib	0.9093200000000001	1.0221061706542969
OVKATE	Gefitinib	0.939326	0.9371551871299744
Calu-3	Linsitinib	0.943739	0.9358323216438292
LP-1	Crizotinib	0.9878969999999999	0.9181889891624452
CAL-85-1	MK-1775	0.795764	0.7904843688011169
ES7	Crizotinib	0.991917	0.8974465131759644
EC-GI-10	Sorafenib	0.8816620000000001	0.845626175403595
WM278	Dasatinib	0.962102	0.8804327249526978
HuO-3N1	Ulixertinib	0.9762879999999999	0.9688263535499572
A101D	Afatinib	0.837672	0.8537349104881287
RD	Sorafenib	0.903803	0.9319887161254884
OCI-AML3	Sorafenib	0.7845300000000001	0.8203182816505432
PF-382	Tamoxifen	0.886201	0.9519054889678956
NCI-H1703	Dabrafenib	0.9481649999999999	0.8580670356750488
DU-145	Staurosporine	0.625754	0.5095892548561096
NCI-H2228	Ruxolitinib	0.8538379999999999	0.9925953149795532
MDA-MB-175-VII	Navitoclax	0.8343200000000001	0.7484745979309082
NB(TU)1-10	Vorinostat	0.7346699999999999	0.6376762986183167
EC-GI-10	Crizotinib	0.976851	0.8761512041091919
ML-2	Afatinib	0.848126	0.8508157730102539
SW1417	Daporinad	0.862353	0.8076527118682861
JVM-3	Ruxolitinib	0.943967	0.878261148929596
OVISE	Linsitinib	0.9430959999999999	0.9478226900100708
SISO	Sorafenib	0.903941	0.9664013385772704
TUR	Dabrafenib	0.990713	0.9685673117637634
PANC-02-03	Navitoclax	0.8928940000000001	0.8193727731704712
U-118-MG	Linsitinib	0.9705940000000001	0.9535705447196959
TGBC11TKB	Vinblastine	0.62779	0.6642853021621704
NCI-H520	Navitoclax	0.894433	0.8043312430381775
T98G	Nilotinib	0.986575	0.9761282801628112
SUIT-2	Palbociclib	0.947725	0.9620190858840942
UACC-62	Gefitinib	0.984943	0.9175292849540709
NCI-H69	Navitoclax	0.500095	0.7358677983283997
HH	Vorinostat	0.786996	0.7720655202865601
KARPAS-45	Dasatinib	0.849641	0.7996976375579834
Hs-766T	Dabrafenib	0.942076	0.9133070707321168
HuP-T3	Nilotinib	0.9773069999999999	0.9264928102493286
CAPAN-1	Linsitinib	0.96715	0.9614593386650084
FU97	Sorafenib	0.8366950000000001	0.8843640089035034
HCC2998	MK-1775	0.627225	0.6789157390594482
RERF-LC-Sq1	Ulixertinib	0.8499085	0.8905008435249329
P31-FUJ	Dabrafenib	0.937586	0.9013832807540894
MDA-MB-231	Nilotinib	0.8975110000000001	0.9114331603050232
KARPAS-422	Tamoxifen	0.92555	0.9435821771621704
NCI-H747	Dabrafenib	0.97608	0.8573401570320129
NCI-H1563	Sorafenib	0.8707010000000001	0.93479722738266
BL-41	Erlotinib	0.997468	0.996679663658142
NH-12	Osimertinib	0.933945	0.9387536644935608
NCI-H2591	MK-1775	0.9088459999999999	0.8306695222854614
WM793B	Dasatinib	0.910917	0.8996202945709229
SiHa	Sorafenib	0.8863059999999999	0.9575440883636476
D-392MG	Afatinib	0.933673	0.9567737579345704
WM1552C	Gefitinib	0.9877290000000001	0.9538856148719788
TK	Leflunomide	0.883106	0.8826360702514648
IGR-1	Nilotinib	0.9901989999999999	1.0038878917694092
LC-1-sq	Dabrafenib	0.9831219999999999	0.9514110088348388
NCI-H596	Ulixertinib	0.979145	0.9681065082550048
MDA-MB-436	Nilotinib	0.9415620000000001	0.9881568551063538
BT-474	Vorinostat	0.781688	0.7910884618759155
SKG-IIIa	MK-1775	0.7433029999999999	0.7324179410934448
PFSK-1	Sorafenib	0.860191	0.9077928066253662
SU-DHL-10	MK-1775	0.5569430000000001	0.6353285312652588
PC-14	Vorinostat	0.782165	0.6530486941337585
CADO-ES1	Leflunomide	0.862712	0.8983975648880005
AMO-1	Staurosporine	0.069613	0.27598005533218384
MHH-ES-1	Daporinad	0.36528299999999997	0.8751664757728577
IST-MES1	Ulixertinib	0.8262484999999999	0.9436935186386108
CHP-134	Ruxolitinib	0.98356	0.9411355257034302
KCL-22	Linsitinib	0.9540360000000001	0.8566307425498962
GI-ME-N	Tamoxifen	0.933995	0.9592618942260742
MOLT-16	Navitoclax	0.460337	0.7054288983345032
RO82-W-1	Navitoclax	0.8851030000000001	0.7963728904724121
HOP-62	Crizotinib	0.981433	0.9307712912559508
U-2-OS	Lapatinib	0.966616	0.9390344023704528
NB10	Tamoxifen	0.9487530000000001	0.9685806632041932
MHH-ES-1	Sorafenib	0.911414	0.935941994190216
HuO-3N1	Tamoxifen	0.9412360000000001	1.0012071132659912
CADO-ES1	Dabrafenib	0.986555	0.9449086785316468
SUP-M2	MK-1775	0.459776	0.674038290977478
KYSE-180	Afatinib	0.817943	0.8951081037521362
NCI-H1781	Leflunomide	0.876393	0.868229329586029
JIMT-1	Dabrafenib	0.989965	0.93294495344162
VMRC-RCZ	Vinblastine	0.9501959999999999	0.8684557676315308
MDA-MB-436	Linsitinib	0.9593430000000001	0.9931612610816956
NCI-H2731	Crizotinib	0.946478	0.9099152684211732
HT-29	Dabrafenib	0.651188	0.7875416874885559
SJRH30	Linsitinib	0.8430219999999999	0.9453425407409668
SW1116	Navitoclax	0.6924939999999999	0.8302392959594727
IM-95	Navitoclax	0.926002	0.8069595098495483
A172	MK-1775	0.74975	0.7577636241912842
EC-GI-10	Linsitinib	0.968111	0.8815816044807434
SK-ES-1	Erlotinib	0.9484739999999999	0.894689679145813
SUP-B15	Leflunomide	0.9438270000000001	0.8512032628059387
GA-10	Vorinostat	0.6509010000000001	0.6472834348678589
NCI-H596	Osimertinib	0.979008	0.9354454278945924
AGS	Palbociclib	0.8812110000000001	0.9405571222305298
JHH-6	Dasatinib	0.8801690000000001	0.9051846265792848
OE33	Dasatinib	0.9259709999999999	0.8754627704620361
NCI-H716	Sorafenib	0.7116439999999999	0.845652163028717
KARPAS-422	Ulixertinib	0.9492925	0.9465861320495604
DMS-114	Navitoclax	0.895857	0.785984992980957
IGROV-1	Palbociclib	0.803815	0.813556969165802
LOU-NH91	Leflunomide	0.897072	0.8524467945098877
TE-1	Dasatinib	0.731346	0.9031355977058412
SNU-182	Vorinostat	0.83821	0.8110027313232422
BT-549	Leflunomide	0.903702	0.8995394706726074
SUP-B15	Ulixertinib	0.9575935	0.8721830248832703
CAL-120	Vinblastine	0.8253879999999999	0.7727364301681519
SK-N-SH	Palbociclib	0.947277	0.9335126280784608
MHH-PREB-1	Osimertinib	0.9829389999999999	0.9997751116752625
BFTC-905	Erlotinib	0.986175	0.8965137004852295
UM-UC-3	Daporinad	0.628097	0.918649196624756
RKO	Ulixertinib	0.8198049999999999	0.8955526351928711
NCI-H1650	Erlotinib	0.827623	0.923697829246521
SCC-15	Vinblastine	0.8444200000000001	0.7585639953613281
SK-CO-1	Palbociclib	0.8661719999999999	0.8954649567604065
PSN1	Dasatinib	0.82963	0.8797349333763123
NCI-H226	Vorinostat	0.901566	0.8357402682304382
OV-90	Staurosporine	0.454617	0.4677983522415161
UACC-257	Vorinostat	0.7901090000000001	0.8391392827033997
KATOIII	Daporinad	0.663842	0.8787031173706055
MCF7	Staurosporine	0.551841	0.5978149175643921
MFE-319	Osimertinib	0.9525319999999999	0.9113383889198304
NCI-H847	Navitoclax	0.323623	0.6234203577041626
BICR22	Crizotinib	0.993556	0.9415796995162964
CTV-1	Linsitinib	0.966245	0.9543293118476868
T98G	Gefitinib	0.9825459999999999	0.9867827892303468
NCI-H1915	Afatinib	0.8501690000000001	0.9012947082519532
C3A	Navitoclax	0.904284	0.8347136378288269
NCI-H1155	Vorinostat	0.811603	0.7720473408699036
NCI-H1694	Linsitinib	0.962571	0.9649108648300172
PANC-04-03	Osimertinib	0.9109290000000001	0.9276397824287416
SNU-182	Navitoclax	0.8320059999999999	0.8395311236381531
LB831-BLC	Palbociclib	0.970327	0.9584771990776062
OV-90	Ulixertinib	0.8303944999999999	0.8654690980911255
L-363	Ulixertinib	0.8823774999999999	0.9230486750602722
P30-OHK	Palbociclib	0.896142	0.9411908388137816
NCI-H1703	Palbociclib	0.9247290000000001	0.8709869980812073
SK-MEL-24	MK-1775	0.9024479999999999	0.8271195292472839
GOTO	Navitoclax	0.9385049999999999	0.7870087623596191
SK-MEL-24	Lapatinib	0.8582790000000001	0.9476321935653688
DMS-273	Navitoclax	0.8685729999999999	0.818699300289154
KP-4	Staurosporine	0.40396	0.3874795734882355
NCI-H2066	Ulixertinib	0.9637979999999999	0.9170789122581482
SW48	Dabrafenib	0.9806389999999999	0.7981067895889282
42-MG-BA	Leflunomide	0.9387850000000001	0.8692581653594971
HCC-44	Osimertinib	0.972894	0.8930919766426086
NCI-H1623	Tamoxifen	0.93329	0.9371720552444458
OCI-AML2	Tamoxifen	0.96605	0.916685938835144
NCI-H2373	Staurosporine	0.54047	0.4104682505130768
C-33-A	Leflunomide	0.8717520000000001	0.8090894818305969
WSU-NHL	Osimertinib	0.900658	0.8754755854606628
HuP-T4	MK-1775	0.842199	0.7645966410636902
SIMA	Erlotinib	0.984439	0.907584309577942
BFTC-909	Dasatinib	0.861195	0.8138437271118164
PEO1	Dabrafenib	0.9643700000000001	0.9285797476768494
MOLP-8	MK-1775	0.581209	0.6961915493011475
MOLT-13	Vinblastine	0.594869	0.4905339479446411
KP-4	Vorinostat	0.884553	0.7887535691261292
AGS	Staurosporine	0.138034	0.4831148684024811
KATOIII	Tamoxifen	0.884338	0.9125188589096068
CHL-1	Dasatinib	0.9605969999999999	0.9029232263565063
NCI-H1048	Leflunomide	0.843802	0.9312860369682312
MFM-223	MK-1775	0.722345	0.7196477651596069
HPAC	Afatinib	0.851851	0.8704847693443298
8505C	Dasatinib	0.862059	0.8927434682846069
KCL-22	Ulixertinib	0.925652	0.8359054327011108
G-401	Vorinostat	0.737466	0.7129895687103271
BC-1	Trametinib	0.958174	0.7414711713790894
UACC-257	Palbociclib	0.9330430000000001	0.9631444811820984
COR-L23	Osimertinib	0.950153	0.9520330429077148
KG-1	Erlotinib	0.9743700000000001	1.009014129638672
FLO-1	Navitoclax	0.7623989999999999	0.8188627362251282
HCC1143	Ribociclib	0.949708	0.9542949199676514
SK-N-AS	Gefitinib	0.980678	0.8845027089118958
U-118-MG	Lapatinib	0.894012	0.9405292868614196
CL-34	Dabrafenib	0.424515	0.8431796431541443
CA46	Lapatinib	0.796682	0.9334338903427124
LU-165	Trametinib	0.985692	0.8748002648353577
JHH-6	Lapatinib	0.9337120000000001	0.9049890637397766
IST-MEL1	Staurosporine	0.40222800000000003	0.5576644539833069
RMG-I	Dasatinib	0.7476619999999999	0.8977614045143127
BT-20	Dabrafenib	0.989284	0.9671456813812256
HAL-01	Leflunomide	0.875186	0.768184244632721
SK-MG-1	Ruxolitinib	0.9765459999999999	1.0005584955215454
P12-ICHIKAWA	Ulixertinib	0.8873615	0.8760434985160828
SU-DHL-8	Staurosporine	0.78054	0.27598005533218384
DG-75	Nilotinib	0.9742149999999999	0.972076177597046
KALS-1	Vinblastine	0.816384	0.6200388669967651
SNU-423	Navitoclax	0.743534	0.8314391970634459
NCI-H1869	Ulixertinib	0.904192	0.8705459237098694
SNU-175	Vinblastine	0.45832799999999996	0.6376602649688721
COLO-684	Ruxolitinib	0.9688030000000001	0.9582379460334778
NUGC-3	MK-1775	0.637184	0.765033483505249
KP-4	Palbociclib	0.868467	0.9553052186965942
NCI-H727	Palbociclib	0.9073	0.9302551746368408
NKM-1	Erlotinib	0.9737459999999999	0.8524935841560364
NCI-H1869	MK-1775	0.787932	0.7364863157272339
OE21	Gefitinib	0.8334379999999999	0.8696818947792053
HMV-II	Lapatinib	0.840277	0.8283891677856445
LOU-NH91	Palbociclib	0.9696540000000001	0.9099257588386536
PANC-02-03	Linsitinib	0.902386	0.9408097863197328
SJRH30	Osimertinib	0.960169	0.9548832178115844
Calu-6	Lapatinib	0.9124260000000001	0.8783718347549438
BALL-1	Vorinostat	0.667751	0.6166434288024902
HT55	Palbociclib	0.826166	0.9297084212303162
NCI-H2369	Nilotinib	0.990014	0.9525075554847716
EN	Erlotinib	0.976712	0.9776745438575744
COLO-679	Lapatinib	0.984197	0.881159245967865
ES6	Erlotinib	0.96298	0.925335168838501
DU-145	Afatinib	0.9431799999999999	0.9474362134933472
KYSE-150	Palbociclib	0.8748229999999999	0.9243372678756714
WSU-NHL	Erlotinib	0.989251	0.8754755854606628
JJN-3	Crizotinib	0.9950540000000001	0.9066148996353148
NCI-H835	Trametinib	0.9932350000000001	0.7959588170051575
RPMI-8226	MK-1775	0.714853	0.6330792903900146
SJRH30	Trametinib	0.9289850000000001	0.8371562361717224
EW-24	Sorafenib	0.8916209999999999	0.8867500424385071
K5	Tamoxifen	0.970303	0.8920612931251526
NCI-H1755	Afatinib	0.822592	0.8419497013092041
RKO	Ruxolitinib	0.9779770000000001	0.9678948521614076
LU-65	Vinblastine	0.602075	0.713785707950592
MHH-ES-1	Staurosporine	0.587819	0.3806659877300263
IST-SL2	Erlotinib	0.9488260000000001	0.9423365592956544
IST-MEL1	Trametinib	0.772307	0.851094663143158
SU-DHL-8	Palbociclib	0.996691	0.9385627508163452
SNU-423	Staurosporine	0.251773	0.1992422342300415
JVM-3	Ulixertinib	0.8281555	0.8456546068191528
NCI-H2087	Tamoxifen	0.9549639999999999	0.9630745649337769
NCI-H1963	Crizotinib	0.971671	0.896392285823822
LNCaP-Clone-FGC	Leflunomide	0.8596959999999999	0.8428325057029724
KOPN-8	Vinblastine	0.46738599999999997	0.5151051282882689
SNU-182	Ruxolitinib	0.973992	0.9861170053482056
M059J	Ruxolitinib	0.961817	0.9958660006523132
MDA-MB-231	Daporinad	0.655339	0.829326868057251
NCI-H1703	MK-1775	0.472829	0.6812041997909546
UACC-62	Trametinib	0.25753899999999996	0.8196227550506592
SK-N-SH	Dasatinib	0.942616	0.8969138860702515
HuP-T4	Nilotinib	0.9729639999999999	0.9721660017967224
SNU-182	Crizotinib	0.9854149999999999	0.9443113207817078
EW-13	Afatinib	0.9359129999999999	0.9698809385299684
SK-LMS-1	Dabrafenib	0.967967	0.9097833037376404
NCI-H2342	Sorafenib	0.761415	0.9719595313072203
SW13	Staurosporine	0.27616999999999997	0.32060545682907104
PL18	Staurosporine	0.30282600000000004	0.4505924582481384
MDST8	Gefitinib	0.982865	0.9233911633491516
NEC8	Nilotinib	0.997402	0.9794429540634156
EM-2	Palbociclib	0.94705	0.8259757161140442
SUP-T1	Lapatinib	0.8653190000000001	0.8727603554725647
ES4	Tamoxifen	0.924744	0.9684101343154908
NCI-H522	Linsitinib	0.9641360000000001	0.9665470123291016
Ca9-22	Staurosporine	0.248214	0.29473447799682617
IMR-5	MK-1775	0.6010939999999999	0.6696299314498901
HCC2218	Linsitinib	0.9694729999999999	0.8814530372619629
EW-11	Vinblastine	0.615729	0.6235672831535339
SNU-C2B	Lapatinib	0.8683290000000001	0.8666078448295593
NCI-H1781	Navitoclax	0.860582	0.8140982389450073
TOV-21G	Tamoxifen	0.932076	0.9073529839515686
HCC1419	Sorafenib	0.863979	0.9631358981132508
OVCAR-8	Crizotinib	0.99446	0.9249894618988036
HOS	Staurosporine	0.095105	0.21957987546920776
HCC1419	Nilotinib	0.864717	1.0095027685165403
HO-1-N-1	Leflunomide	0.914602	0.8443611264228821
SJSA-1	Lapatinib	0.9167200000000001	0.901524305343628
PANC-02-03	Palbociclib	0.914855	0.9441693425178528
23132-87	Ruxolitinib	0.9788709999999999	0.9856804609298706
NKM-1	Daporinad	0.693297	0.6639809608459473
KY821	Dabrafenib	0.958548	0.862579882144928
RT4	Nilotinib	0.9750639999999999	0.9810020327568054
FTC-133	Staurosporine	0.419886	0.3518730401992798
HSC-3	Lapatinib	0.775678	0.8325210809707642
KM12	Ruxolitinib	0.977332	0.9679864645004272
JSC-1	Vorinostat	0.621336	0.6745474934577942
SK-LU-1	Dabrafenib	0.950175	0.9754409193992616
MS-1	Erlotinib	0.993099	0.9448431134223938
C3A	Dasatinib	0.97301	0.9409032464027404
MDA-MB-157	Afatinib	0.957681	0.9296353459358216
Saos-2	Ruxolitinib	0.9681620000000001	1.0024337768554688
UMC-11	Afatinib	0.9538479999999999	0.9307984709739684
HCC1569	Vorinostat	0.846299	0.7728481292724609
MKN28	Crizotinib	0.972191	0.8632769584655762
COLO-679	Gefitinib	0.974556	0.9234945774078368
SW684	Navitoclax	0.959882	0.8979517817497253
MDST8	Ulixertinib	0.6543	0.8664848804473877
OVCAR-5	Ruxolitinib	0.9514799999999999	0.9709725975990297
PL18	Vorinostat	0.8348959999999999	0.7817919254302979
BT-483	Linsitinib	0.959514	0.9870792627334596
NCI-H835	Staurosporine	0.403047	0.27722206711769104
HSC-39	Osimertinib	0.944493	0.7913228869438171
RERF-GC-1B	Dasatinib	0.353756	0.9033138751983644
RD	Lapatinib	0.9471229999999999	0.9535462856292723
OVCA420	Lapatinib	0.651111	0.8043113350868225
NCI-H82	Crizotinib	0.9783290000000001	0.8637925982475281
NCI-H2023	Daporinad	0.881308	0.9058492183685304
BHT-101	Trametinib	0.340562	0.8372077941894531
8505C	Erlotinib	0.9617180000000001	0.9323083758354188
U251	Vorinostat	0.826778	0.8263569474220276
LS-411N	Sorafenib	0.768664	0.8383285999298096
KG-1	Staurosporine	0.24077800000000002	0.19034910202026367
DoTc2-4510	Dabrafenib	0.9788399999999999	0.9211181998252868
SK-ES-1	Trametinib	0.984217	0.7750051021575928
UACC-812	Vinblastine	0.897373	0.8381701707839966
NCI-H720	Dabrafenib	0.9798530000000001	0.9682185053825378
HARA	Ruxolitinib	0.9489540000000001	0.9258394837379456
COR-L279	MK-1775	0.807389	0.6278360486030579
GB-1	Trametinib	0.932142	0.8566155433654785
KMRC-20	Crizotinib	0.985957	0.914926290512085
NCI-H2591	Dasatinib	0.956995	0.9045451283454896
NB14	Sorafenib	0.814758	0.9127039909362792
LS-411N	Lapatinib	0.8983260000000001	0.8632346391677856
NCI-H1693	Gefitinib	0.902817	0.8917713761329651
SNU-61	Trametinib	0.733875	0.8868584632873535
WSU-NHL	Ulixertinib	0.959522	0.8449926972389221
OVCAR-5	Afatinib	0.8328780000000001	0.8701546788215637
SK-MM-2	MK-1775	0.946915	0.8066788315773009
LOU-NH91	Dasatinib	0.804658	0.847503125667572
DAN-G	Vinblastine	0.8951870000000001	0.7811034321784973
CESS	Staurosporine	0.26050100000000004	0.08987793326377869
WSU-NHL	Daporinad	0.306465	0.7481751441955566
SBC-3	Crizotinib	0.9685790000000001	0.8800365924835205
NCI-H2023	Tamoxifen	0.961831	0.9518983960151672
NCI-H441	Dasatinib	0.8993909999999999	0.9203873872756958
PWR-1E	Sorafenib	0.905184	0.9174264669418336
OVKATE	Tamoxifen	0.945817	0.9584591388702391
DMS-273	Erlotinib	0.9608969999999999	0.9834333658218384
OE19	Dasatinib	0.921961	0.8743224143981934
AGS	Leflunomide	0.881447	0.8721904754638672
A549	Linsitinib	0.9220520000000001	0.8863516449928284
SNU-C5	Navitoclax	0.891445	0.7788721919059753
SW1463	Linsitinib	0.926155	0.927403688430786
GP5d	Lapatinib	0.9497540000000001	0.8884897828102112
HCC2157	Tamoxifen	0.921257	0.9373770356178284
NCI-H2228	Erlotinib	0.949311	0.9237754344940186
U-266	Lapatinib	0.9150469999999999	0.9370198845863342
U-87-MG	Staurosporine	0.565628	0.4491148591041565
PANC-04-03	Navitoclax	0.9641270000000001	0.8332710862159729
LNCaP-Clone-FGC	Staurosporine	0.437222	0.381333202123642
HCC1428	Osimertinib	0.9729040000000001	0.9188047051429749
NCI-H1568	MK-1775	0.688496	0.8101522922515869
8305C	Lapatinib	0.9063969999999999	0.9203777909278871
HPAC	MK-1775	0.697229	0.7354047298431396
PC-3	Dasatinib	0.9295620000000001	0.952419936656952
NCI-H209	Afatinib	0.765932	0.899749219417572
OCUB-M	Palbociclib	0.982701	0.9279699325561525
PC-3	Ulixertinib	0.956147	0.9439636468887328
TK10	Erlotinib	0.862341	0.9308297634124756
NCI-H3118	MK-1775	0.561044	0.6686221957206726
MOLP-8	Vorinostat	0.701732	0.7435179352760315
SK-GT-2	Dabrafenib	0.961433	0.799526572227478
CAL-120	Navitoclax	0.5861810000000001	0.8445643186569214
HCC1143	Sorafenib	0.9514879999999999	0.908594012260437
GI-1	Linsitinib	0.982139	0.9318633675575256
WM793B	Ulixertinib	0.8920645	0.9209098815917968
SF268	MK-1775	0.8428629999999999	0.7720263004302979
639-V	Tamoxifen	0.9324180000000001	0.991918444633484
P12-ICHIKAWA	MK-1775	0.500017	0.5922509431838989
COR-L23	MK-1775	0.545462	0.7473008632659912
SW1271	Osimertinib	0.962209	0.96688973903656
LOXIMVI	Palbociclib	0.882934	0.8740501999855042
UACC-893	Lapatinib	0.557667	0.8352981805801392
A375	Erlotinib	0.974561	0.9005910754203796
LB771-HNC	Dasatinib	0.982542	0.865734338760376
DU-145	Osimertinib	0.9646530000000001	0.9790357947349548
RD	Tamoxifen	0.967888	0.9712496995925904
OCUM-1	Tamoxifen	0.960471	0.9299526214599608
FADU	Vinblastine	0.610638	0.7990399599075317
KARPAS-620	Erlotinib	0.9767790000000001	0.9394509196281432
KM12	Trametinib	0.607295	0.8137486577033997
TE-6	Sorafenib	0.841153	0.8751532435417175
CAL-85-1	Dasatinib	0.9345110000000001	0.8948327898979187
SK-MM-2	Linsitinib	0.925234	1.0410704612731934
NCI-H1975	Palbociclib	0.9214129999999999	0.9235894083976746
CAL-148	Afatinib	0.8260290000000001	0.8875020742416382
HD-MY-Z	MK-1775	0.810986	0.7656750679016113
NCI-H1581	Ruxolitinib	0.963109	0.9754843711853028
Caov-4	Daporinad	0.917171	0.8603334426879883
OVK-18	Afatinib	0.983721	0.9417744278907776
SW13	Ruxolitinib	0.980894	0.915765106678009
RPMI-8402	Palbociclib	0.535274	0.8168185353279114
MDA-MB-157	Dabrafenib	0.9927379999999999	0.9512864947319032
FLO-1	Afatinib	0.830204	0.904614508152008
RH-1	Ruxolitinib	0.98969	0.9696597456932068
NCI-H2122	Osimertinib	0.9403290000000001	0.8637375831604004
ML-2	Sorafenib	0.861555	0.7929708361625671
PA-TU-8988T	Gefitinib	0.963366	0.9554351568222046
TUR	Navitoclax	0.9953850000000001	0.747111976146698
697	Osimertinib	0.9483299999999999	0.8634561896324158
697	Erlotinib	0.9373809999999999	0.8634561896324158
CAL-33	Dabrafenib	0.98545	0.9470804333686828
PL18	Crizotinib	0.9892549999999999	0.9122951626777648
HO-1-u-1	Vinblastine	0.780257	0.7381571531295776
BPH-1	Gefitinib	0.819932	0.74126136302948
SK-LMS-1	Sorafenib	0.932527	0.8831908702850342
SR	MK-1775	0.441719	0.6315896511077881
OE21	Osimertinib	0.829498	0.8696818947792053
WIL2-NS	Sorafenib	0.8772280000000001	0.8272516131401062
ML-2	Vorinostat	0.761912	0.5584830045700073
K5	Gefitinib	0.980201	0.9156939387321472
HPAC	Dasatinib	0.962493	0.8819758296012878
YT	Erlotinib	0.992734	0.9863383173942566
G-361	Linsitinib	0.959799	0.8681111931800842
RKO	Dasatinib	0.951204	0.9066979885101318
DAN-G	Tamoxifen	0.937737	0.9124681353569032
RERF-LC-Sq1	MK-1775	0.6492720000000001	0.7330882549285889
MKN28	Lapatinib	0.870858	0.8643282651901245
EM-2	Staurosporine	0.24511999999999998	0.24973878264427185
BC-1	Navitoclax	0.920048	0.648942232131958
PSN1	MK-1775	0.7288560000000001	0.7198576331138611
NCI-H64	Erlotinib	0.9703379999999999	0.9042230248451232
ECC10	Sorafenib	0.798758	0.8774279356002808
HSC-2	Daporinad	0.675639	0.9465955495834352
RKN	Trametinib	0.8667739999999999	0.8608980774879456
A204	Vinblastine	0.832415	0.6837722063064575
NCI-H1573	Linsitinib	0.900122	0.9718063473701476
CAL-39	Leflunomide	0.870809	0.7727364301681519
PANC-08-13	Staurosporine	0.5223300000000001	0.5210008025169373
TE-5	Osimertinib	0.943152	0.9162064194679259
MHH-PREB-1	Trametinib	0.983714	0.8490884304046631
ES7	Linsitinib	0.9447639999999999	0.9314166903495787
RPMI-7951	Erlotinib	0.976419	0.9260720610618592
NCI-H2405	Lapatinib	0.9327979999999999	0.8765593171119691
COR-L95	Daporinad	0.61632	0.760540246963501
KU812	Daporinad	0.42570600000000003	0.6317256689071655
UACC-62	Ulixertinib	0.7091854999999999	0.8707848191261292
ETK-1	Sorafenib	0.868956	0.9022966027259828
OAW-42	Ulixertinib	0.964542	0.9317137598991394
NCI-H747	Erlotinib	0.8287200000000001	0.8566134572029114
NCI-H2731	Dasatinib	0.951192	0.878767728805542
NUGC-4	Dabrafenib	0.9744659999999999	0.9430475234985352
MCF7	Dabrafenib	0.946242	0.9705487489700316
KYAE-1	Dabrafenib	0.9653799999999999	0.8936347365379333
CA46	Leflunomide	0.7915449999999999	0.8510248064994812
Saos-2	Crizotinib	0.989582	0.9581801891326904
HCC1954	Palbociclib	0.9859120000000001	1.0090681314468384
DOV13	Sorafenib	0.5655279999999999	0.8696777224540709
PL18	Osimertinib	0.9810209999999999	0.9579654335975648
EMC-BAC-2	Dasatinib	0.840117	0.8579694628715515
U-87-MG	Vorinostat	0.9014459999999999	0.8660199642181396
NCI-H2591	Gefitinib	0.962577	0.9472027420997621
U251	Ruxolitinib	0.975598	1.0089561939239502
PANC-02-03	Erlotinib	0.9052610000000001	0.9136991500854492
DAN-G	Staurosporine	0.17837	0.5278348922729492
OE21	Vorinostat	0.892322	0.7647432088851929
SJRH30	Leflunomide	0.855439	0.8783688545227051
PL4	Vinblastine	0.800834	0.8023602366447449
ES4	Navitoclax	0.803705	0.8521775603294373
BICR78	Ruxolitinib	0.962203	0.9792973399162292
BT-20	Ulixertinib	0.9834535	0.9558951854705809
BE-13	Dasatinib	0.86198	0.7178801894187927
SU8686	Dabrafenib	0.9666520000000001	0.9426040649414062
OVCAR-5	Ulixertinib	0.8364105	0.8548049330711365
KMOE-2	Palbociclib	0.9416610000000001	0.8436383605003357
NB1	Navitoclax	0.851107	0.7840705513954163
NCI-H2405	Gefitinib	0.9413860000000001	0.906619668006897
RCC10RGB	Nilotinib	0.972066	0.8849866390228271
H9	Dasatinib	0.99067	0.7830560803413391
EC-GI-10	Dabrafenib	0.9784790000000001	0.8804358839988708
639-V	Sorafenib	0.8690760000000001	0.9361955523490906
CAPAN-2	Linsitinib	0.9027229999999999	0.9242995977401732
CAL-51	Gefitinib	0.967309	0.9147161245346068
DMS-53	Trametinib	0.889401	0.8692407011985779
SJRH30	Vinblastine	0.74641	0.6977702975273132
EM-2	MK-1775	0.507532	0.5907660722732544
OACp4C	MK-1775	0.563505	0.7689247131347656
IST-MES1	Staurosporine	0.344673	0.4907735586166382
MFE-280	Ulixertinib	0.9723145000000001	0.9057857394218444
M059J	Erlotinib	0.953234	0.9828392267227172
NCI-H2342	Daporinad	0.9821979999999999	0.9376739859580994
CGTH-W-1	Ulixertinib	0.952475	0.9362046718597412
A172	Ulixertinib	0.9357645	0.8993661403656006
NCI-N87	Dasatinib	0.8443209999999999	0.8852106928825378
OVMIU	Lapatinib	0.70662	0.7561379671096802
U-266	Ruxolitinib	0.980504	0.9826524257659912
NCI-H1651	Afatinib	0.93148	0.9314141273498536
DMS-53	Linsitinib	0.89712	0.9513580203056335
NCI-H2818	Navitoclax	0.9475709999999999	0.8633434772491455
SUP-T1	Gefitinib	0.98224	0.9240907430648804
KMRC-20	Palbociclib	0.9659030000000001	0.9588478207588196
WM793B	Vorinostat	0.810638	0.7954166531562805
KMS-12-BM	MK-1775	0.5236729999999999	0.6331084966659546
MFE-319	Sorafenib	0.867309	0.9122602939605712
KM12	Vorinostat	0.7910590000000001	0.7051464915275574
SCC-4	Daporinad	0.661463	0.9205622673034668
OPM-2	Navitoclax	0.8858219999999999	0.7344292998313904
CaR-1	Osimertinib	0.9155110000000001	0.8908316493034363
A253	Staurosporine	0.591213	0.455083966255188
HCC-44	Linsitinib	0.934657	0.9531510472297668
CAL-29	Gefitinib	0.9388219999999999	0.8682653903961182
NCI-H716	Vinblastine	0.879151	0.6616472005844116
TYK-nu	Linsitinib	0.976448	0.9504594802856444
TE-1	Afatinib	0.8473120000000001	0.8716928958892822
SK-MEL-5	Leflunomide	0.917529	0.8473509550094604
NUGC-3	Lapatinib	0.802995	0.8611721396446228
SK-LU-1	Navitoclax	0.753526	0.8750863671302795
OSC-20	Dasatinib	0.797167	0.9141838550567628
KP-4	Ruxolitinib	0.9836469999999999	0.9907912611961364
MFM-223	Navitoclax	0.764088	0.7860036492347717
HARA	Osimertinib	0.922939	0.8541571497917175
NCI-H322M	Tamoxifen	0.935945	0.8051599860191345
SNU-C1	Trametinib	0.510826	0.8292838931083679
SK-GT-2	Dasatinib	0.7912	0.7652534246444702
D-283MED	Navitoclax	0.701527	0.6416648626327515
EN	Gefitinib	0.9786030000000001	0.9776745438575744
NCI-H1781	Ruxolitinib	0.9680540000000001	0.9522656798362732
A172	Sorafenib	0.8497819999999999	0.9001157283782959
GP5d	Linsitinib	0.975402	0.94370436668396
SK-MEL-2	Gefitinib	0.9905649999999999	0.9865286946296692
NCI-H1666	Osimertinib	0.833317	0.8644877672195435
SCC-4	Trametinib	0.9430879999999999	0.8943352699279785
SNU-C1	Tamoxifen	0.9225129999999999	0.913436472415924
RKO	Trametinib	0.635821	0.8431876301765442
NB7	Dasatinib	0.9685549999999999	0.9482300877571106
UACC-62	Leflunomide	0.921054	0.8532809615135193
KU-19-19	Navitoclax	0.987001	0.7688091993331909
KARPAS-45	Osimertinib	0.992809	0.9543704390525818
SW626	Ulixertinib	0.8538375	0.8801566362380981
NCI-H524	Nilotinib	0.986634	0.9488995671272278
SNU-175	Ruxolitinib	0.9855290000000001	0.9817637801170348
NCI-H1155	Gefitinib	0.98201	0.9545776247978209
OCI-AML2	Lapatinib	0.9027129999999999	0.8719301819801331
G-401	Trametinib	0.7604989999999999	0.785792887210846
NCI-H322M	Dabrafenib	0.8831200000000001	0.8067622780799866
C32	Daporinad	0.9089379999999999	0.8187987804412842
LCLC-103H	Staurosporine	0.347734	0.2926988899707794
CHL-1	Crizotinib	0.993251	0.9135926961898804
CFPAC-1	Staurosporine	0.508061	0.4978552460670471
VMRC-RCZ	Nilotinib	0.9822930000000001	0.963731050491333
PC-14	Ulixertinib	0.9127065000000001	0.7812446355819702
A3-KAW	Afatinib	0.78279	0.8577582836151123
COR-L23	Palbociclib	0.950995	0.9533963799476624
BL-41	Gefitinib	0.9983110000000001	0.996679663658142
ST486	Lapatinib	0.848824	0.8885219097137451
EW-22	Vinblastine	0.487969	0.5340386033058167
KMS-12-BM	Osimertinib	0.948241	0.9131860733032228
RL95-2	Nilotinib	0.989399	0.97193443775177
GAK	Sorafenib	0.8391379999999999	0.9210469722747804
MN-60	Linsitinib	0.962965	0.9255036711692809
NKM-1	Palbociclib	0.845258	0.7794256806373596
PCI-30	Afatinib	0.802295	0.8577166795730591
H-EMC-SS	Ulixertinib	0.8718995	0.9310752153396606
JHH-1	Dasatinib	0.9254459999999999	0.9493187069892884
CaR-1	Nilotinib	0.9907379999999999	0.9259018898010254
HCC1395	Ulixertinib	0.914535	0.920339047908783
A498	Dabrafenib	0.962772	0.943399965763092
CS1	Afatinib	0.8218209999999999	0.9062481522560121
ETK-1	Linsitinib	0.9530799999999999	0.9533938765525818
SK-ES-1	Crizotinib	0.973744	0.8330656290054321
HuO9	Dabrafenib	0.98567	0.9201773405075072
PANC-04-03	Dasatinib	0.815649	0.8859004378318787
Hs-578-T	Palbociclib	0.958829	0.913254737854004
KARPAS-45	Sorafenib	0.823592	0.8646112084388733
EFM-192A	Afatinib	0.794188	0.8698759078979492
NB14	Daporinad	0.142571	0.8662019371986389
Saos-2	Tamoxifen	0.9710799999999999	0.9699167013168336
SUP-M2	Osimertinib	0.993762	0.9691226482391356
LoVo	Trametinib	0.5169630000000001	0.7733803987503052
SK-CO-1	Vinblastine	0.5022449999999999	0.7385717630386353
T47D	Afatinib	0.870159	0.8805006742477417
HOS	Dabrafenib	0.971972	0.9457221627235411
COLO-205	Gefitinib	0.9757440000000001	0.8266701698303223
EJM	Crizotinib	0.9813930000000001	0.913346230983734
KM12	Sorafenib	0.832665	0.8713294863700867
HT-29	Sorafenib	0.877274	0.7672631740570068
CAL-148	Vorinostat	0.7105	0.798975944519043
A172	Dasatinib	0.885433	0.899541974067688
T98G	Sorafenib	0.9234180000000001	0.9278759956359864
NCI-H446	Afatinib	0.801301	0.8798246979713441
OACp4C	Sorafenib	0.9070309999999999	0.9003915190696716
WM-115	Staurosporine	0.49525600000000003	0.3667394816875458
OCI-AML5	Leflunomide	0.907643	0.7287111282348633
NCI-H1623	Navitoclax	0.908301	0.8270466923713684
QGP-1	Afatinib	0.942321	1.0104787349700928
Daoy	Dabrafenib	0.985016	0.938304364681244
HCC70	Linsitinib	0.9954729999999999	1.0006788969039917
H-EMC-SS	Linsitinib	0.888984	0.9766022562980652
LAMA-84	Dabrafenib	0.71101	0.761768102645874
SK-MEL-24	Dabrafenib	0.675467	0.9637401103973388
VM-CUB-1	Erlotinib	0.9687520000000001	0.9438402056694032
NCI-H211	Crizotinib	0.968123	0.8283928036689758
CAS-1	Linsitinib	0.968066	0.9813366532325744
SW1783	Staurosporine	0.178203	0.35384926199913025
NCI-H1155	Osimertinib	0.968115	0.9545776247978209
HCC1428	Ulixertinib	0.95155	0.9324908256530762
OV-56	Dabrafenib	0.968276	0.9422966837882996
SNU-449	Staurosporine	0.604825	0.5193513035774231
L-540	Crizotinib	0.962543	0.8704587817192078
A2780	Erlotinib	0.944818	0.8753979802131653
JURL-MK1	Leflunomide	0.7733	0.6727374196052551
MS-1	Linsitinib	0.893185	0.9092304706573486
NOMO-1	Staurosporine	0.311271	0.27598005533218384
LNCaP-Clone-FGC	Osimertinib	0.876368	0.8925400376319885
TC-YIK	Staurosporine	0.31998899999999997	0.3615823984146118
EN	Dasatinib	0.9850899999999999	0.906294286251068
U-118-MG	Leflunomide	0.86993	0.91604483127594
JVM-3	Vinblastine	0.38092600000000004	0.42485636472702026
Saos-2	Dasatinib	0.869818	0.9200332164764404
NCI-H2731	Gefitinib	0.9802870000000001	0.9480611085891724
NCI-H2722	Ulixertinib	0.8940445	0.9168888926506042
RMG-I	Ulixertinib	0.9240615	0.8731881380081177
SU-DHL-8	Ulixertinib	0.9862084999999999	0.9264283776283264
SUP-HD1	Osimertinib	0.950564	0.9391335248947144
VA-ES-BJ	Erlotinib	0.95875	0.9991119503974916
SK-MEL-2	Linsitinib	0.9950190000000001	0.9866465926170348
EN	Palbociclib	0.954103	0.9670733213424684
WSU-NHL	Staurosporine	0.101457	0.2113676071166992
SCC-9	Navitoclax	0.975777	0.8354571461677551
SNU-1	Staurosporine	0.240195	0.38384199142456055
ESO51	Leflunomide	0.701705	0.878233790397644
CCK-81	Crizotinib	0.857086	0.8347963094711304
NCI-H841	Lapatinib	0.913775	0.9321826696395874
GCT	Leflunomide	0.9124760000000001	0.9216409921646118
KURAMOCHI	Erlotinib	0.946881	0.9482545256614684
NCI-H3118	Lapatinib	0.732093	0.8047274947166443
NCI-H1048	MK-1775	0.627524	0.7399193644523621
UMC-11	Ruxolitinib	0.981085	0.9740915894508362
Ca9-22	Dasatinib	0.640158	0.8722653388977051
EN	Staurosporine	0.5392020000000001	0.3090595602989197
MRK-nu-1	Ruxolitinib	0.993082	1.0083634853363037
CAL-85-1	Osimertinib	0.9849459999999999	0.9252315163612366
IHH-4	Linsitinib	0.941945	0.9181656241416932
GA-10	Tamoxifen	0.957736	0.9705513119697572
5637	Trametinib	0.8069810000000001	0.8194721341133118
NCI-H1694	Sorafenib	0.8790950000000001	0.9188165068626404
G-401	Dabrafenib	0.9149799999999999	0.8492105603218079
NCI-H2591	Trametinib	0.893328	0.8682826161384583
PWR-1E	MK-1775	0.677832	0.7570351958274841
Raji	Gefitinib	0.990872	1.0018227100372314
EFM-192A	Navitoclax	0.954393	0.8734846711158752
COLO-829	Vorinostat	0.779724	0.7815191149711609
RPMI-8226	Lapatinib	0.927226	0.9057381153106691
HCC70	Trametinib	0.952369	0.914780616760254
CAL-62	MK-1775	0.593426	0.7253581285476685
EB2	Erlotinib	0.9435969999999999	0.95580393075943
NCI-H1563	Ulixertinib	0.971347	0.9358644485473632
AN3-CA	Vorinostat	0.895073	0.7990218997001648
Calu-6	Dasatinib	0.9463450000000001	0.8547016978263855
NCI-H2170	Dabrafenib	0.930617	0.8836479187011719
COLO-684	Nilotinib	0.945687	0.9612489342689514
KYSE-180	MK-1775	0.611649	0.7669210433959961
8305C	Leflunomide	0.846052	0.866801381111145
NB10	Erlotinib	0.983809	0.965149998664856
BFTC-909	Nilotinib	0.901899	0.8894643783569336
SK-MEL-24	Daporinad	0.9423540000000001	0.9129137992858888
KARPAS-422	Leflunomide	0.8565889999999999	0.8269355893135071
MLMA	Erlotinib	0.983075	0.9296246170997621
HOP-62	Linsitinib	0.977008	0.9625897407531738
KATOIII	Trametinib	0.815588	0.8729534149169922
TGBC11TKB	Afatinib	0.8101010000000001	0.9309104681015016
NCI-H522	Palbociclib	0.9758479999999999	0.9604806303977966
TT2609-C02	Dasatinib	0.97241	0.9118865132331848
NCI-H650	Gefitinib	0.963837	0.9890554547309875
MES-SA	Osimertinib	0.9495319999999999	0.9803617596626282
SU-DHL-8	Dabrafenib	0.9978360000000001	0.9293567538261414
GI-1	Palbociclib	0.987282	0.9511383771896362
LXF-289	Dabrafenib	0.989102	0.9431453943252563
OAW-28	Ulixertinib	0.9285525	0.941035270690918
KMOE-2	Osimertinib	0.9757399999999999	0.9455708861351012
JSC-1	Leflunomide	0.903847	0.814622163772583
SUP-HD1	Dasatinib	0.986534	0.860133707523346
TGBC24TKB	MK-1775	0.660896	0.7373415231704712
NCI-H1703	Gefitinib	0.977139	0.8958418965339661
WM278	Sorafenib	0.892035	0.8558951020240784
NCI-H2818	Dasatinib	0.8371360000000001	0.9168899655342102
CAL-29	Osimertinib	0.9067360000000001	0.8682653903961182
SK-LMS-1	Trametinib	0.8849030000000001	0.8378342986106873
H4	Gefitinib	0.9864930000000001	0.9396230578422546
KU812	Ruxolitinib	0.96336	0.7912150025367737
IA-LM	Crizotinib	0.99465	0.9713543057441713
Ca9-22	Afatinib	0.658882	0.795195996761322
LK-2	Vorinostat	0.797725	0.7444667220115662
EJM	Vinblastine	0.694412	0.5933553576469421
FLO-1	Vinblastine	0.599146	0.7155425548553467
OPM-2	Leflunomide	0.930147	0.8554851412773132
NCCIT	Lapatinib	0.978777	0.9087985157966614
MDA-MB-175-VII	Gefitinib	0.705525	0.7676043510437012
L-1236	Palbociclib	0.92724	0.9030953645706176
SNU-1040	Trametinib	0.894702	0.839023232460022
KU-19-19	Ruxolitinib	0.987136	0.9279778003692628
COLO-680N	Nilotinib	0.9812219999999999	1.0030632019042969
AMO-1	Lapatinib	0.819058	0.8630619645118713
KP-1N	Tamoxifen	0.949485	0.9527603983879088
SK-CO-1	Nilotinib	0.9354399999999999	0.9056565761566162
H9	MK-1775	0.558898	0.6641755104064941
5637	Gefitinib	0.916587	0.90812885761261
TC-71	Erlotinib	0.980033	1.0145543813705444
NCI-H2228	Navitoclax	0.907911	0.8310466408729553
A204	Osimertinib	0.915408	0.952692449092865
A204	Sorafenib	0.764775	0.8906050324440002
PA-TU-8988T	Nilotinib	0.9806040000000001	0.9206206798553468
JVM-3	Lapatinib	0.8245809999999999	0.8598160743713379
ESS-1	Nilotinib	0.9555469999999999	0.9293998479843141
VMRC-LCD	Dasatinib	0.987985	0.9470421075820924
NCI-H2373	Gefitinib	0.945263	0.9738102555274964
LS-513	Afatinib	0.709356	0.7958400845527649
WSU-NHL	Nilotinib	0.94389	0.8481617569923401
NCI-H2810	Crizotinib	0.982143	0.8959516286849976
L-363	Erlotinib	0.987125	0.93755841255188
JVM-3	Vorinostat	0.634621	0.5996249914169312
NB13	Tamoxifen	0.8778219999999999	0.934054970741272
NCI-H1341	Linsitinib	0.9820049999999999	0.9384447932243348
MES-SA	Ulixertinib	0.9205285	0.914810299873352
SH-4	Vinblastine	0.815476	0.7380737066268921
NCI-H1915	Lapatinib	0.95255	0.9012947082519532
BT-483	Daporinad	0.9529610000000001	0.9348363280296326
LC-1-sq	MK-1775	0.5457390000000001	0.7331730723381042
PA-1	Vorinostat	0.646602	0.7481732368469238
NEC8	Ulixertinib	0.983199	0.924873948097229
KYSE-410	Linsitinib	0.964824	0.9311888813972472
ALL-SIL	Ruxolitinib	0.983691	0.8489853143692017
Daudi	Lapatinib	0.8553459999999999	0.9796140789985656
TE-1	Vinblastine	0.6636350000000001	0.7816398739814758
LU-135	Gefitinib	0.98187	0.9552828073501588
LU-165	Navitoclax	0.811868	0.8066672086715698
H4	Leflunomide	0.932191	0.8525829315185547
HC-1	Dabrafenib	0.973517	0.9435993432998656
JHH-7	Nilotinib	0.986192	1.0163530111312866
PCI-30	Dabrafenib	0.957536	0.9237486124038696
PA-1	Gefitinib	0.9880540000000001	0.9671269059181212
RPMI-6666	Lapatinib	0.8471129999999999	0.8921683430671692
OVISE	Vorinostat	0.8431049999999999	0.7987335920333862
OS-RC-2	Trametinib	0.955091	0.9049978852272034
PSN1	Linsitinib	0.929002	0.9237874746322632
HOP-62	Dabrafenib	0.976718	0.929668664932251
MOG-G-CCM	Afatinib	0.861402	0.9563777446746826
JiyoyeP-2003	Trametinib	0.96434	0.7867604494094849
MEL-JUSO	Crizotinib	0.991885	0.9214546084403992
NOMO-1	Linsitinib	0.942909	0.966892957687378
MKN28	Gefitinib	0.9664659999999999	0.8896940350532532
Detroit562	Trametinib	0.8692139999999999	0.8227213025093079
ME-180	Erlotinib	0.902458	0.8922461867332458
KU812	Staurosporine	0.315788	0.246351957321167
PC-14	Navitoclax	0.9716809999999999	0.6722580194473267
EB-3	Leflunomide	0.786097	0.8208498954772949
LN-229	Ruxolitinib	0.9354969999999999	1.0034321546554563
NEC8	Leflunomide	0.9318559999999999	0.9002267718315125
COR-L23	Leflunomide	0.867712	0.9005662798881531
22RV1	Lapatinib	0.9241870000000001	0.9050123691558838
SF268	Tamoxifen	0.9709120000000001	0.9737275838851928
HCC202	Vorinostat	0.8462879999999999	0.8103375434875488
HuH-7	Navitoclax	0.759253	0.8949988484382629
NCI-H226	Tamoxifen	0.916003	0.9282828569412231
NCI-H1435	MK-1775	0.916242	0.8392269611358643
MOLT-16	Leflunomide	0.7876029999999999	0.8400090336799622
KARPAS-1106P	Dasatinib	0.5258189999999999	0.8767240047454834
NCI-H1435	Afatinib	0.9006209999999999	0.960152506828308
CW-2	Leflunomide	0.878642	0.877356231212616
KMS-12-BM	Afatinib	0.882085	0.8633650541305542
T-T	Ulixertinib	0.905591	0.8885290622711182
SK-OV-3	Linsitinib	0.963317	0.9370063543319702
RMG-I	Vinblastine	0.818037	0.8413549065589905
MONO-MAC-6	Lapatinib	0.8810479999999999	0.7890706658363342
NCI-H2066	Trametinib	0.9612780000000001	0.8731414675712585
MDST8	Osimertinib	0.9645030000000001	0.9233911633491516
Calu-6	Crizotinib	0.9666389999999999	0.8502650856971741
KYSE-180	Navitoclax	0.8348209999999999	0.8667739629745483
SNU-449	Dabrafenib	0.964786	0.9352635145187378
WM793B	Tamoxifen	0.941982	0.9422940015792848
Ramos-2G6-4C10	Vorinostat	0.786279	0.7052396535873413
TGBC24TKB	Gefitinib	0.849232	0.8662412166595459
TGBC1TKB	Vorinostat	0.8354600000000001	0.82086181640625
AMO-1	Erlotinib	0.9823270000000001	0.9170588850975036
MDA-MB-330	Staurosporine	0.313692	0.5477955341339111
TE-5	MK-1775	0.823681	0.8192791938781738
KMRC-20	MK-1775	0.658664	0.7907035946846008
NCI-H82	Vinblastine	0.5524220000000001	0.5796501636505127
NCI-H2795	Gefitinib	0.981022	0.8854386210441589
PL4	Crizotinib	0.9637020000000001	0.9246058464050292
TK10	MK-1775	0.75643	0.7542011737823486
MFM-223	Dasatinib	0.958024	0.8812794089317322
SUP-HD1	Leflunomide	0.8588870000000001	0.814906656742096
RMG-I	Osimertinib	0.8381559999999999	0.8416710495948792
C2BBe1	Dabrafenib	0.965299	0.9074012637138368
BxPC-3	Sorafenib	0.946111	0.9073180556297302
RPMI-8866	Ruxolitinib	0.986022	0.956084668636322
LU-139	Leflunomide	0.901091	0.8923730254173279
FTC-133	Tamoxifen	0.916142	0.9433282613754272
LAMA-84	Vorinostat	0.720187	0.4993459582328797
DBTRG-05MG	Erlotinib	0.917055	0.955087184906006
AN3-CA	Afatinib	0.885222	0.94521301984787
CTV-1	Crizotinib	0.80953	0.9074211716651917
SNG-M	Osimertinib	0.9725469999999999	0.9230985045433044
NCI-H847	Nilotinib	0.993717	0.8269258737564087
MKN28	Afatinib	0.858928	0.8643282651901245
TOV-21G	Afatinib	0.760641	0.8757653832435608
SK-PN-DW	Linsitinib	0.909315	0.9525148272514344
YT	Ulixertinib	0.9393125	0.9654852747917176
HCC1143	Lapatinib	0.8158270000000001	0.859188437461853
AMO-1	Ruxolitinib	0.9172290000000001	0.8716357946395874
Raji	Tamoxifen	0.9638899999999999	0.9901317358016968
SU8686	Linsitinib	0.970091	0.9661226272583008
LN-229	Crizotinib	0.9878319999999999	0.953299045562744
HCT-116	Tamoxifen	0.982877	0.9516414999961852
SiHa	Dabrafenib	0.9824309999999999	0.986750304698944
KELLY	Leflunomide	0.889415	0.8077569603919983
COLO-205	MK-1775	0.6745359999999999	0.6281610131263733
U-2-OS	Staurosporine	0.248648	0.3579727113246918
NCI-H2085	Trametinib	0.9631700000000001	0.8458298444747925
CADO-ES1	Ulixertinib	0.954734	0.9285067915916444
KYSE-410	Leflunomide	0.851281	0.8745617270469666
ME-1	Dasatinib	0.990239	0.9243268966674804
NCI-H1651	Vinblastine	0.577499	0.821365237236023
JVM-2	Osimertinib	0.947917	0.8603203296661377
MCF7	Ruxolitinib	0.969922	0.9943491220474244
RO82-W-1	MK-1775	0.8927780000000001	0.7527152299880981
ES7	Daporinad	0.35193	0.8461347818374634
Hey	Dabrafenib	0.8414299999999999	0.8787574768066406
huH-1	Trametinib	0.9259649999999999	0.901872456073761
SW1783	Gefitinib	0.9787799999999999	0.9275074005126952
C3A	Leflunomide	0.9104059999999999	0.9237497448921204
KP-1N	Leflunomide	0.907208	0.8851355910301208
A375	Afatinib	0.8608379999999999	0.8568406105041504
NCI-H209	Staurosporine	0.296869	0.3928799629211426
NCI-H522	Ulixertinib	0.916064	0.9307085871696472
SK-N-FI	Erlotinib	0.9782780000000001	0.9366176128387452
SK-CO-1	Navitoclax	0.4896680000000001	0.7417478561401367
NUGC-3	Tamoxifen	0.9153450000000001	0.891051709651947
OC-314	Navitoclax	0.9539139999999999	0.7350307106971741
P31-FUJ	Staurosporine	0.393493	0.2538779973983765
OCUM-1	Leflunomide	0.88141	0.8402795195579529
MFH-ino	Trametinib	0.8516360000000001	0.8542683124542236
HCC1937	Lapatinib	0.867994	0.8984533548355103
TK	Sorafenib	0.916307	0.9213295578956604
MOLM-13	Gefitinib	0.9483520000000001	0.8671821355819702
NCI-H2591	Erlotinib	0.9452790000000001	0.9472027420997621
SNU-16	Osimertinib	0.948277	0.899654746055603
697	Crizotinib	0.90295	0.7769375443458557
SH-4	Trametinib	0.233944	0.8127976059913635
SW684	Erlotinib	0.9709610000000001	0.9952873587608336
KMOE-2	Sorafenib	0.732841	0.8332743048667908
NCI-H345	Staurosporine	0.5281680000000001	0.3984262347221375
Hs-746T	Linsitinib	0.9665969999999999	0.9058355689048768
PSN1	Daporinad	0.6282989999999999	0.8474399447441101
NUGC-3	Afatinib	0.679542	0.8611721396446228
Raji	Osimertinib	0.9511860000000001	1.0018227100372314
HGC-27	Gefitinib	0.986975	0.965555727481842
L-1236	Lapatinib	0.818327	0.9088719487190248
NCI-H1048	Erlotinib	0.984259	1.007017731666565
COLO-680N	Leflunomide	0.900885	0.9633569717407228
HEL	Ruxolitinib	0.826009	1.0333237648010254
ES6	Leflunomide	0.8779440000000001	0.870555579662323
NCI-H2405	Vinblastine	0.964556	0.8217642307281494
HSC-2	Lapatinib	0.825274	0.8995972871780396
HEL	Linsitinib	0.978462	0.9872636198997498
NCI-H929	Erlotinib	0.9861979999999999	0.9861286282539368
MG-63	Trametinib	0.9209309999999999	0.8225760459899902
SNU-1040	Dabrafenib	0.974825	0.931584358215332
HuO-3N1	Dasatinib	0.745107	0.9689297676086426
HGC-27	Crizotinib	0.994843	0.8938721418380737
COLO-679	Vinblastine	0.9099229999999999	0.7627317905426025
CCK-81	Nilotinib	0.989498	0.8588428497314453
HeLa	Navitoclax	0.969131	0.8429832458496094
TOV-21G	Osimertinib	0.9364959999999999	0.9194546937942504
BE-13	Trametinib	0.9690270000000001	0.6864250898361206
D-392MG	Dabrafenib	0.9842139999999999	0.976705014705658
A3-KAW	Crizotinib	0.9540209999999999	0.8400625586509705
NCI-H522	Dabrafenib	0.960764	0.9474175572395324
NCI-H441	Erlotinib	0.889948	0.9604446887969972
U-266	Nilotinib	0.979807	0.980606496334076
CCRF-CEM	Dabrafenib	0.980297	0.9151123762130736
NH-12	Crizotinib	0.9888040000000001	0.8658824563026428
NCI-H513	Osimertinib	0.8616590000000001	0.9237610101699828
EGI-1	Dabrafenib	0.9808520000000001	0.965816617012024
NB14	Ruxolitinib	0.9616309999999999	0.9808751344680786
H-EMC-SS	Osimertinib	0.916924	1.0081301927566528
NCI-H1993	MK-1775	0.705743	0.7013674378395081
IGR-1	Afatinib	0.912906	0.927647829055786
DMS-79	Crizotinib	0.998704	0.8922246694564819
RH-1	Nilotinib	0.9336610000000001	0.9608495235443116
NCI-H1755	Trametinib	0.779704	0.8113091588020325
KM-H2	Trametinib	0.981881	0.8538708090782166
EMC-BAC-2	Nilotinib	0.987346	0.9029015898704528
K-562	Vorinostat	0.734888	0.7336763739585876
KYSE-520	Lapatinib	0.732694	0.8184015154838562
YH-13	Staurosporine	0.08154199999999999	0.2823439836502075
AM-38	Leflunomide	0.886065	0.8816025853157043
MEG-01	Linsitinib	0.986451	0.8476180434226991
SKN	Nilotinib	0.965884	0.9549236297607422
GI-1	Vorinostat	0.812769	0.7709438800811768
SIMA	Osimertinib	0.927292	0.907584309577942
MG-63	Crizotinib	0.976935	0.8881552219390869
EN	Ruxolitinib	0.9580120000000001	1.0085180997848509
JIMT-1	Vinblastine	0.630638	0.8492347002029419
HOP-62	Leflunomide	0.940567	0.8983073234558105
MOLP-8	Navitoclax	0.814695	0.7702093124389648
COLO-320-HSR	Daporinad	0.314538	0.7971181273460388
SW837	Vorinostat	0.723208	0.7705321311950684
NCI-H1435	Palbociclib	0.9866370000000001	0.9891435503959656
SCC-4	Sorafenib	0.91196	0.9527688026428224
KYSE-50	Dabrafenib	0.973159	0.9351788163185121
SW620	Tamoxifen	0.9421459999999999	0.8997278809547424
A549	Navitoclax	0.840616	0.7800295352935791
NCI-H441	Navitoclax	0.848625	0.8624909520149231
RT4	Navitoclax	0.8050649999999999	0.8298083543777466
SW1088	Nilotinib	0.9850110000000001	0.9465118646621704
SK-N-SH	Erlotinib	0.970082	0.9650848507881165
ESO51	Ruxolitinib	0.9256629999999999	0.9528924226760864
LB771-HNC	Vinblastine	0.849029	0.7135620713233948
L-540	Tamoxifen	0.9617370000000001	0.9499576687812804
D-392MG	Erlotinib	0.981024	0.9855009317398072
NB7	Tamoxifen	0.949859	0.9863151907920836
CAL-51	Ulixertinib	0.9026485000000001	0.8831909298896791
Becker	Staurosporine	0.428048	0.27598005533218384
SK-N-AS	Nilotinib	0.9760719999999999	0.8953861594200134
HuP-T3	MK-1775	0.70581	0.7842044830322266
NCI-H513	Vinblastine	0.970043	0.8137797713279724
NCI-H1092	Sorafenib	0.8793549999999999	0.9644469618797302
DEL	Dasatinib	0.969822	0.8404787182807922
NCI-H28	Dabrafenib	0.827947	0.910337209701538
NCI-H1155	Lapatinib	0.97019	0.9165745973587036
NCI-H1048	Crizotinib	0.9918170000000001	0.9715532660484314
SW620	Vorinostat	0.728989	0.7290717363357544
MDA-MB-453	Vinblastine	0.743847	0.7202252745628357
UACC-62	Osimertinib	0.9700610000000001	0.9175292849540709
NCI-H1792	Trametinib	0.6275069999999999	0.8503476977348328
TGBC11TKB	Leflunomide	0.863958	0.881886899471283
SK-CO-1	Staurosporine	0.170704	0.4822202324867249
TCCSUP	Sorafenib	0.922687	0.9547398686408995
CADO-ES1	Nilotinib	0.988044	0.9876946806907654
KARPAS-1106P	Trametinib	0.961672	0.8187867403030396
BC-1	Sorafenib	0.841567	0.8253070116043091
KY821	Staurosporine	0.24328899999999998	0.19651326537132266
DOK	Sorafenib	0.9546600000000001	0.7843809127807617
HT-1376	Vorinostat	0.8483	0.8049368858337402
DAN-G	Lapatinib	0.888769	0.9093905687332152
WSU-NHL	Vorinostat	0.628556	0.6537861824035645
MN-60	Vinblastine	0.757618	0.5299457907676697
T84	Lapatinib	0.842951	0.8790266513824463
NB14	Vinblastine	0.456884	0.6811050176620483
KYSE-180	Sorafenib	0.8910600000000001	0.9439327120780944
ESO51	Trametinib	0.47638800000000003	0.8322175741195679
SCC-4	Leflunomide	0.919475	0.9468593001365662
NCI-H520	Linsitinib	0.982935	0.9517309069633484
HCC1954	Vinblastine	0.8231510000000001	0.9167472124099731
SU-DHL-10	Dabrafenib	0.979907	0.9234504103660583
KP-4	Sorafenib	0.8812959999999999	0.8997685313224792
NCI-H1417	Navitoclax	0.37706	0.6251031160354614
EW-11	Palbociclib	0.9192309999999999	0.9372689127922058
IST-MES1	Crizotinib	0.9769100000000001	0.96399188041687
OCI-AML2	Sorafenib	0.767716	0.821793258190155
PEO1	Vinblastine	0.797521	0.8034884929656982
MDST8	Dasatinib	0.9703280000000001	0.850860059261322
SK-N-AS	Ruxolitinib	0.940752	0.912577986717224
MDA-MB-415	Leflunomide	0.895338	0.9029189348220824
JHH-1	Osimertinib	0.941319	0.9182947874069214
KP-1N	Vorinostat	0.868239	0.7925012111663818
SAT	Ulixertinib	0.9187825	0.8806553483009338
EB-3	Linsitinib	0.941627	0.9082071185112
KYSE-270	Palbociclib	0.984087	0.9517382979393004
NCI-H2170	Navitoclax	0.612168	0.7183701395988464
NCI-H2009	Dasatinib	0.791788	0.8648115396499634
KU-19-19	Osimertinib	0.987843	0.8967531323432922
MN-60	Trametinib	0.983052	0.8236319422721863
MEL-JUSO	Afatinib	0.949943	0.9138383865356444
GAK	Afatinib	0.90059	0.9281406402587892
A2058	Erlotinib	0.9709780000000001	0.9867219924926758
TK	Crizotinib	0.991157	0.9326446652412416
OPM-2	Lapatinib	0.9408799999999999	0.9233335852622986
OVMIU	Vorinostat	0.815801	0.7197813987731934
OAW-42	Nilotinib	0.9859209999999999	0.9793082475662231
RKN	Vorinostat	0.883418	0.8002803325653076
MCF7	Sorafenib	0.804972	0.9451619386672974
SNU-1	Vinblastine	0.939745	0.6692789793014526
GCIY	Afatinib	0.7641680000000001	0.8604138493537903
VM-CUB-1	Afatinib	0.938161	0.9098566770553588
KARPAS-299	MK-1775	0.463305	0.699284553527832
HCC1419	Palbociclib	0.975936	1.003772854804993
TT2609-C02	Palbociclib	0.960565	0.9582870602607728
SW620	Ruxolitinib	0.977988	0.93804669380188
EW-11	Ulixertinib	0.91655	0.9059398174285888
BICR10	Ruxolitinib	0.9780270000000001	1.0310105085372925
SISO	Crizotinib	0.982884	0.9760773777961732
NOMO-1	Tamoxifen	0.956664	0.9376503229141236
BT-474	Tamoxifen	0.964838	0.9113411903381348
FADU	Leflunomide	0.9205030000000001	0.8923690319061279
MIA-PaCa-2	Dasatinib	0.9899399999999999	0.9096567630767822
647-V	Palbociclib	0.984934	0.9770416617393494
DAN-G	Ulixertinib	0.9180545	0.900316059589386
MFE-280	Staurosporine	0.477249	0.353657066822052
PL18	Nilotinib	0.9827450000000001	0.9578664898872375
SK-GT-2	Sorafenib	0.893336	0.7707812786102295
NCI-H211	Linsitinib	0.894807	0.8682629466056824
NCI-H720	Dasatinib	0.9794799999999999	0.9808810353279114
J82	Dabrafenib	0.9814200000000001	0.9645726680755616
NCC010	Crizotinib	0.9934059999999999	0.9040741920471193
BT-483	Gefitinib	0.9705590000000001	0.9316110014915466
HCC1428	Linsitinib	0.9697979999999999	0.96095609664917
G-292-Clone-A141B1	Osimertinib	0.931474	0.9933735132217408
U-87-MG	Dasatinib	0.98615	0.9066882729530334
NCI-H2085	Erlotinib	0.979549	0.9134697318077089
Hs-746T	Gefitinib	0.9645959999999999	0.9185967445373536
TGBC11TKB	Gefitinib	0.9688260000000001	0.9710381031036376
KARPAS-45	Crizotinib	0.9092450000000001	0.84304279088974
EW-16	Ruxolitinib	0.9786590000000001	0.9846022725105286
JSC-1	Erlotinib	0.9354790000000001	0.9810802340507508
HCC1143	Palbociclib	0.9677020000000001	0.9542949199676514
huH-1	Tamoxifen	0.94229	0.9454450011253356
HARA	Vinblastine	0.472008	0.6482268571853638
RD	Navitoclax	0.74019	0.8614097833633423
J82	Dasatinib	0.971148	0.9277145266532898
HSC-39	Staurosporine	0.18053699999999998	0.27598005533218384
ME-1	Daporinad	0.659301	0.8524749279022217
NCI-H2342	Lapatinib	0.9627709999999999	0.9545494318008424
NB13	Staurosporine	0.36212	0.27576979994773865
CHP-134	Vinblastine	0.479174	0.6691015362739563
NKM-1	Nilotinib	0.916673	0.806731104850769
DG-75	Gefitinib	0.9861719999999999	0.9566422104835509
RCC-JW	Crizotinib	0.9871139999999999	0.8908138275146484
SU-DHL-8	Osimertinib	0.989943	0.9776172637939452
NCI-H841	Leflunomide	0.873352	0.9041948318481444
SK-N-AS	Erlotinib	0.9762649999999999	0.8845027089118958
RL95-2	Navitoclax	0.792848	0.8122635483741759
A427	Leflunomide	0.8675360000000001	0.8961516022682191
MDA-MB-453	Erlotinib	0.9667370000000001	0.8618888258934021
EW-3	MK-1775	0.7900520000000001	0.6873841285705566
SW48	Palbociclib	0.8217049999999999	0.8285791873931885
SW872	Trametinib	0.9126049999999999	0.869084894657135
HPAF-II	Staurosporine	0.637193	0.605912983417511
HCC-44	Staurosporine	0.155613	0.23727521300315854
K5	MK-1775	0.8293959999999999	0.7260581254959106
SNU-423	Gefitinib	0.982934	0.9515513777732848
BC-1	Lapatinib	0.8774719999999999	0.873271644115448
SN12C	Gefitinib	0.977619	0.9688789844512941
PWR-1E	Vinblastine	0.606464	0.6971321105957031
EFO-21	Gefitinib	0.946533	0.9096012115478516
CFPAC-1	Palbociclib	0.937591	0.921756625175476
TE-4	Osimertinib	0.726005	0.8278085589408875
23132-87	Vinblastine	0.618546	0.592154324054718
TGW	Afatinib	0.900597	0.8734121322631836
G-361	Palbociclib	0.90302	0.8453051447868347
OV-56	Staurosporine	0.465028	-0.036487936973571784
NCI-H1563	Afatinib	0.8315229999999999	0.9103694558143616
ME-1	Vorinostat	0.7481140000000001	0.7446448802947998
NCI-H650	Crizotinib	0.9829979999999999	0.9609842896461488
8305C	Gefitinib	0.9707790000000001	0.9543965458869934
BE2-M17	Vorinostat	0.700471	0.7323882579803467
SK-LU-1	Ulixertinib	0.9222765	0.9472132325172424
CHP-212	Afatinib	0.840341	0.8066558837890625
NCI-H441	Tamoxifen	0.9449040000000001	0.9831998944282532
MDA-MB-361	Crizotinib	0.939199	0.954828441143036
NB14	Vorinostat	0.6457930000000001	0.7440754175186157
NCI-H2810	Leflunomide	0.940077	0.8639112710952759
HT-3	Dasatinib	0.95196	0.9584679007530212
UACC-257	Trametinib	0.514839	0.8646429181098938
NCI-H1876	Ulixertinib	0.9325530000000001	0.909446895122528
OCUB-M	Gefitinib	0.9869399999999999	0.8918332457542419
SNU-C2B	Daporinad	0.827528	0.8401100635528564
LB831-BLC	Ruxolitinib	0.973851	1.0143730640411377
ME-1	Afatinib	0.843908	0.965983271598816
NCI-H508	Afatinib	0.318892	0.7992197275161743
H-EMC-SS	Erlotinib	0.975483	1.0081301927566528
NCI-H1355	Leflunomide	0.821291	0.9137738943099976
CA46	Tamoxifen	0.927348	0.9555950760841371
HOP-62	Vorinostat	0.8374659999999999	0.8227940797805786
NCI-H2795	Lapatinib	0.846051	0.8543373346328735
JHH-6	Staurosporine	0.330606	0.3025256395339966
MDA-MB-157	Crizotinib	0.9629260000000001	0.9474698305130004
C32	Tamoxifen	0.96439	0.900077223777771
RH-41	Staurosporine	0.264817	0.3501209318637848
KYSE-270	Dasatinib	0.6430140000000001	0.8958653211593628
GAMG	Vinblastine	0.643638	0.8316813111305237
KYSE-220	Gefitinib	0.915486	0.8714767098426819
Daoy	Ruxolitinib	0.9811270000000001	0.9719066619873048
SK-MM-2	Daporinad	0.686493	0.9482657909393309
NCI-H2373	MK-1775	0.8149810000000001	0.7815218567848206
PFSK-1	Osimertinib	0.954614	0.9753219485282898
769-P	Vinblastine	0.703334	0.7523826360702515
BV-173	Erlotinib	0.964692	0.8329629898071289
ES1	Sorafenib	0.8596090000000001	0.8063609004020691
NB13	Vinblastine	0.478671	0.5992752313613892
CA46	Crizotinib	0.988218	0.9095597863197328
COLO-320-HSR	Osimertinib	0.881959	0.9258389472961426
NCI-H1993	Daporinad	0.919074	0.8452173471450806
RKN	Lapatinib	0.9754079999999999	0.9260318875312804
KP-4	Afatinib	0.891752	0.9361955523490906
NCI-H226	Crizotinib	0.9628530000000001	0.9383808970451356
SW1710	Osimertinib	0.9744659999999999	0.8991550803184509
DBTRG-05MG	Nilotinib	0.9700549999999999	0.9711802005767822
HCC1187	Gefitinib	0.9860770000000001	1.0033144950866701
CAL-72	Trametinib	0.87035	0.8426565527915955
SK-MEL-1	Sorafenib	0.826779	0.9064089059829712
NCI-H2722	Afatinib	0.9177270000000001	0.9504586458206176
NCI-H2342	Afatinib	0.873656	0.9545494318008424
G-292-Clone-A141B1	Tamoxifen	0.8997459999999999	0.9589713811874391
8-MG-BA	Erlotinib	0.9747459999999999	0.934155821800232
SW1573	Nilotinib	0.984651	0.9786223769187928
CAPAN-1	MK-1775	0.667501	0.7435258626937866
BE-13	Osimertinib	0.949421	0.910546600818634
CAL-72	MK-1775	0.642183	0.7392673492431641
Calu-6	Dabrafenib	0.8972979999999999	0.8658228516578674
TT2609-C02	Staurosporine	0.452845	0.36264243721961975
AMO-1	Osimertinib	0.955292	0.9170588850975036
COLO-680N	MK-1775	0.917266	0.8509446382522583
NCI-H650	Staurosporine	0.295745	0.43902620673179626
OAW-42	Ruxolitinib	0.9735440000000001	1.0238358974456787
HC-1	Tamoxifen	0.9317280000000001	0.954153299331665
MOLT-16	Ulixertinib	0.9666555	0.9503549933433532
BL-41	Dabrafenib	0.981844	0.9332069754600524
SW620	Dasatinib	0.962009	0.8383469581604004
BE2-M17	Leflunomide	0.893813	0.8596013188362122
RH-41	Osimertinib	0.953348	0.9628602266311646
PANC-04-03	Ulixertinib	0.8565434999999999	0.8896599411964417
KYSE-180	Staurosporine	0.349132	0.4037715196609497
L-540	Lapatinib	0.91038	0.9105871319770812
IGR-37	Erlotinib	0.97972	0.8925762176513672
MIA-PaCa-2	Navitoclax	0.8753549999999999	0.8368348479270935
MKN1	Vinblastine	0.846096	0.7190137505531311
WM278	Erlotinib	0.9492229999999999	0.921393096446991
HuO9	Vinblastine	0.6914399999999999	0.5731111764907837
A101D	Vorinostat	0.803421	0.7480407953262329
NCI-H1581	Gefitinib	0.981741	0.9263499975204468
CL-11	Ruxolitinib	0.9534790000000001	0.9187520146369934
U-698-M	Ruxolitinib	0.9724139999999999	0.8672530651092529
NCI-H596	Dabrafenib	0.980282	0.9780093431472778
NB(TU)1-10	Afatinib	0.8203590000000001	0.8482568264007568
TK10	Nilotinib	0.979024	0.9303269982337952
IST-SL2	Leflunomide	0.8736729999999999	0.8706079125404358
ME-180	Afatinib	0.73969	0.8655967116355896
KARPAS-1106P	Linsitinib	0.9597709999999999	0.9404842853546144
TK10	Gefitinib	0.939824	0.9308297634124756
NCI-H2369	Sorafenib	0.844374	0.9220026731491088
KYM-1	Vorinostat	0.727291	0.7461367845535278
SW872	Sorafenib	0.901409	0.92136812210083
LN-18	Palbociclib	0.9670979999999999	0.9571242928504944
SK-N-SH	MK-1775	0.7350479999999999	0.7118637561798096
MFH-ino	Linsitinib	0.926175	0.9680130481719972
HO-1-u-1	Sorafenib	0.85803	0.8661443591117859
SNU-387	Tamoxifen	0.9318219999999999	0.9381334781646729
EMC-BAC-2	Gefitinib	0.941958	0.8752347826957703
HCC1599	Sorafenib	0.866066	0.8501056432723999
NCI-H1694	Crizotinib	0.978017	0.9160924553871156
KMOE-2	MK-1775	0.551897	0.5838134288787842
CESS	Linsitinib	0.9526870000000001	0.9081624150276184
FU-OV-1	Afatinib	0.841717	0.9250931739807128
NCI-H1355	Ruxolitinib	0.9092709999999999	1.0007967948913574
CAPAN-2	Ruxolitinib	0.937898	0.9659703969955444
OE21	Nilotinib	0.988137	0.98290753364563
EGI-1	Erlotinib	0.9614950000000001	0.91971755027771
ME-1	Dabrafenib	0.9519780000000001	0.9545155167579652
SK-LU-1	Ruxolitinib	0.9722729999999999	1.0400911569595337
CHP-212	Ruxolitinib	0.969781	0.8318039178848267
CHP-212	Navitoclax	0.790354	0.6602572798728943
GCIY	Erlotinib	0.928409	0.9005281329154968
SNU-C1	Sorafenib	0.9354889999999999	0.8793047070503235
NCI-H747	Vinblastine	0.9010309999999999	0.8367617130279541
TC-YIK	Tamoxifen	0.8715629999999999	0.9406530261039734
NCI-H1299	Staurosporine	0.32156	0.4310331344604492
NCI-H64	Trametinib	0.966751	0.7939932942390442
CL-40	Trametinib	0.5053449999999999	0.8291868567466736
MOLT-4	Gefitinib	0.993168	0.9715610146522522
KS-1	Osimertinib	0.970225	0.9699722528457642
LC4-1	Ulixertinib	0.9368280000000001	0.8445667028427124
SNU-16	Gefitinib	0.9861280000000001	0.899654746055603
COLO-678	Lapatinib	0.9111090000000001	0.8781418800354004
HT55	Vinblastine	0.7798189999999999	0.7105211615562439
PA-TU-8902	Tamoxifen	0.919105	0.9680801033973694
KARPAS-422	Lapatinib	0.8532370000000001	0.9548378586769104
KELLY	Vorinostat	0.701781	0.6585715413093567
LOUCY	Ulixertinib	0.7916565	0.8829857110977173
MDA-MB-415	Crizotinib	0.978223	0.9199777245521544
CML-T1	Vinblastine	0.39823400000000003	0.3694298267364502
KM12	Erlotinib	0.946749	0.9350817203521729
NCI-H2170	Lapatinib	0.535338	0.8024985790252686
KYSE-150	Afatinib	0.744529	0.8656722903251648
NCI-N87	MK-1775	0.724571	0.7542940378189087
SK-UT-1	Staurosporine	0.447457	0.3658775687217712
KARPAS-422	Daporinad	0.502057	0.807564914226532
SNU-C2B	Navitoclax	0.935933	0.7618100047111511
SW872	Palbociclib	0.9783360000000001	0.953458607196808
SCC-3	Dabrafenib	0.99193	0.9823862910270692
CHP-212	Tamoxifen	0.936733	0.8271887898445129
SW1463	Osimertinib	0.9111299999999999	0.9307754039764404
MHH-PREB-1	MK-1775	0.60442	0.6560965776443481
MDA-MB-231	Leflunomide	0.9114329999999999	0.8564692139625549
MFE-296	Vorinostat	0.9087700000000001	0.7934978604316711
G-292-Clone-A141B1	Ruxolitinib	0.9542299999999999	1.0025105476379397
HMV-II	Ulixertinib	0.7164634999999999	0.8337028622627258
HCC1954	Crizotinib	0.9561719999999999	0.9676142334938048
A2058	Palbociclib	0.983541	0.982100546360016
GA-10	Dabrafenib	0.8964340000000001	0.912157952785492
NCI-H1651	Vorinostat	0.762683	0.8382491469383241
MLMA	Osimertinib	0.927256	0.9296246170997621
CL-11	Gefitinib	0.966506	0.8750147223472595
MSTO-211H	Ulixertinib	0.8945930000000001	0.8830693960189819
OVISE	Tamoxifen	0.975984	0.9218247532844543
SKN	Vinblastine	0.6996760000000001	0.6871249675750732
CAPAN-1	Ulixertinib	0.8503360000000001	0.882983922958374
WM35	Linsitinib	0.9098229999999999	0.821394145488739
KGN	Dabrafenib	0.942061	0.9101097583770752
SK-MM-2	Afatinib	0.953126	0.9899194240570068
IHH-4	Nilotinib	0.991157	0.9363803863525392
MKN45	Palbociclib	0.897978	0.9299926161766052
AGS	Vinblastine	0.5545	0.7700197696685791
HCT-116	Dabrafenib	0.904492	0.9130834341049194
MEL-JUSO	Navitoclax	0.9168780000000001	0.8400756716728209
RPMI-6666	Dasatinib	0.6598430000000001	0.8592627644538879
KARPAS-299	Trametinib	0.9535170000000001	0.8358281850814819
LB831-BLC	Lapatinib	0.970878	0.9246116876602172
HuP-T4	Lapatinib	0.957701	0.9254189133644104
RPMI-8226	Ulixertinib	0.9303965	0.8894816637039185
HCC1187	Ribociclib	0.9839950000000001	1.052801489830017
RF-48	MK-1775	0.710752	0.655728816986084
PF-382	Ruxolitinib	0.977959	0.9744023084640504
LN-405	Crizotinib	0.9916	0.979914367198944
AGS	Dasatinib	0.7875909999999999	0.8931909799575806
FADU	Palbociclib	0.932901	0.9489574432373048
NCI-H1355	Daporinad	0.681005	0.8917289972305298
IA-LM	Linsitinib	0.9698700000000001	0.998644769191742
EB2	Vinblastine	0.626204	0.5694026947021484
COLO-824	Dasatinib	0.987532	0.9407835006713868
NCI-H1155	Ruxolitinib	0.9773059999999999	0.9619483947753906
OVK-18	Ruxolitinib	0.9468260000000001	0.9751406311988832
SW872	Gefitinib	0.9775870000000001	0.9830054044723512
HLE	Trametinib	0.9491350000000001	0.8499886989593506
EB2	Tamoxifen	0.91761	0.9476670622825624
DBTRG-05MG	Navitoclax	0.695592	0.874958872795105
KARPAS-620	Dabrafenib	0.9869610000000001	0.9288172721862792
NCI-H1563	Palbociclib	0.978025	0.9918065071105956
K-562	Trametinib	0.885542	0.7731423377990723
NAMALWA	Lapatinib	0.9338209999999999	0.8817244172096252
LCLC-97TM1	Vorinostat	0.844115	0.8001323342323303
CL-40	Ulixertinib	0.813604	0.883188009262085
Daoy	Linsitinib	0.97088	0.968214988708496
NCI-H446	Osimertinib	0.9648639999999999	0.9187723994255066
ZR-75-30	MK-1775	0.95395	0.8266739845275879
KELLY	Dasatinib	0.9838879999999999	0.8778695464134216
NALM-6	MK-1775	0.541994	0.6077706813812256
EPLC-272H	Gefitinib	0.901954	0.8607019186019897
IGR-1	Vorinostat	0.736221	0.8075839877128601
SW900	Nilotinib	0.9811770000000001	0.9536426663398744
PC-3	Lapatinib	0.946364	0.911071240901947
RH-41	Nilotinib	0.957564	0.96896892786026
JJN-3	MK-1775	0.679056	0.6910273432731628
SU-DHL-8	Crizotinib	0.994217	0.9075947999954224
KP-N-YN	Sorafenib	0.897633	0.9215133786201476
G-401	Vinblastine	0.473521	0.6194868087768555
SF268	Osimertinib	0.9757889999999999	0.98418927192688
SLVL	Lapatinib	0.991057	0.9167674779891968
KYSE-520	Trametinib	0.7948430000000001	0.8477795124053955
SF539	Sorafenib	0.9342719999999999	0.907719910144806
NCI-H1792	Ruxolitinib	0.97246	0.9871094226837158
REH	Nilotinib	0.9793149999999999	1.0010159015655518
IMR-5	Lapatinib	0.92989	0.9159145951271056
TUR	Staurosporine	0.262815	0.26136019825935364
NCI-H82	Ulixertinib	0.9766145	0.8660561442375183
A375	Dasatinib	0.9825459999999999	0.8387935757637024
JVM-2	Dasatinib	0.7001729999999999	0.8112286329269409
SUP-HD1	Tamoxifen	0.932786	0.9213132858276368
NOMO-1	Daporinad	0.24380100000000002	0.8329045176506042
NCI-H847	Staurosporine	0.222431	0.27598005533218384
SNU-C1	Navitoclax	0.811168	0.7797005772590637
A704	Ulixertinib	0.9800095	0.8874151110649109
U-2-OS	MK-1775	0.7068770000000001	0.7756733298301697
L-540	MK-1775	0.486757	0.6688907146453857
HT-3	Sorafenib	0.8914639999999999	0.9670503735542296
RPMI-6666	Erlotinib	0.967041	0.9104244112968444
EW-24	Staurosporine	0.579228	0.4090363681316376
NUGC-4	Afatinib	0.7334350000000001	0.8930315375328064
A2058	Navitoclax	0.8767520000000001	0.8510563373565674
MRK-nu-1	Trametinib	0.9915139999999999	0.8665238618850708
HCT-116	Sorafenib	0.890515	0.8892589807510376
NCI-H1869	Osimertinib	0.8470559999999999	0.874655544757843
DMS-273	MK-1775	0.695494	0.7538118958473206
MEG-01	Palbociclib	0.9716870000000001	0.7903419137001038
EN	Ulixertinib	0.8331075000000001	0.92988920211792
L-540	Daporinad	0.7014199999999999	0.8200191855430603
HT-3	Vinblastine	0.975598	0.8052427172660828
MOLP-8	Lapatinib	0.91058	0.895547091960907
IM-9	Navitoclax	0.832823	0.6255922317504883
SK-MEL-5	Afatinib	0.94316	0.8499241471290588
SUP-B15	Nilotinib	0.802532	0.9045845270156859
HCC1569	MK-1775	0.8327389999999999	0.7336754798889159
BFTC-905	Lapatinib	0.845304	0.8540620207786559
HCT-116	Daporinad	0.4600770000000001	0.8380125761032104
DEL	Sorafenib	0.8405540000000001	0.8490264415740967
KARPAS-620	Daporinad	0.661867	0.823019802570343
SW1116	Sorafenib	0.940693	0.9072120785713196
ALL-SIL	Crizotinib	0.869301	0.7444902658462524
HuH-7	Erlotinib	0.969174	1.0028806924819946
LB996-RCC	Osimertinib	0.8240540000000001	0.8545429110527039
JiyoyeP-2003	Lapatinib	0.863284	0.8928039669990541
HGC-27	Staurosporine	0.22911700000000002	0.27598005533218384
JHH-6	Vinblastine	0.794014	0.7613085508346558
LU-165	Vinblastine	0.8680040000000001	0.8492568731307983
H9	Sorafenib	0.904992	0.8569697737693787
KYSE-50	Tamoxifen	0.9470790000000001	0.9499784708023072
769-P	Lapatinib	0.748979	0.8692545294761658
IM-9	Ulixertinib	0.6491214999999999	0.8473779559135437
Mewo	Dabrafenib	0.981192	0.9288475513458252
OVK-18	Leflunomide	0.869132	0.8634404540061951
UACC-893	Crizotinib	0.984353	0.943035125732422
SUP-B15	Dasatinib	0.426939	0.850778341293335
MM1S	Linsitinib	0.606753	0.9565831422805786
ES7	Ruxolitinib	0.9869110000000001	0.9616432785987854
OVKATE	Trametinib	0.899891	0.8667531013488771
DOK	Linsitinib	0.806376	0.825892448425293
HT55	Sorafenib	0.8712059999999999	0.8646277785301208
HSC-39	Dabrafenib	0.9258860000000001	0.7701137661933899
NCI-H1651	Erlotinib	0.964017	0.9576157927513124
SHP-77	MK-1775	0.662027	0.7255122065544128
DAN-G	Dasatinib	0.823886	0.8807358741760254
LU-139	Linsitinib	0.9735520000000001	0.9492772817611694
NCC010	Leflunomide	0.9057350000000001	0.8781720399856567
KYSE-180	Crizotinib	0.989928	0.9649447202682496
MFE-296	Vinblastine	0.777035	0.7572013735771179
DU-145	Lapatinib	0.9865659999999999	0.9474362134933472
DB	Navitoclax	0.5619270000000001	0.6371740698814392
TE-4	Dasatinib	0.9809379999999999	0.8912675380706787
NB69	Gefitinib	0.909884	0.8639870882034302
SK-LU-1	MK-1775	0.788117	0.8161197304725647
BT-483	Erlotinib	0.9570629999999999	0.9316110014915466
TT2609-C02	Leflunomide	0.835376	0.9090034365653992
COLO-792	MK-1775	0.866467	0.7292153835296631
OVCAR-3	Vorinostat	0.8687459999999999	0.7946226596832275
LB831-BLC	Vinblastine	0.848433	0.7266228199005127
FADU	Navitoclax	0.85751	0.8192037343978882
HC-1	Vorinostat	0.719605	0.6920582056045532
SLVL	Trametinib	0.929675	0.8178094625473022
ME-1	Tamoxifen	0.957118	0.9886630177497864
RPMI-8866	Palbociclib	0.896115	0.9365774393081664
OE33	MK-1775	0.664723	0.7706756591796875
PA-TU-8902	Osimertinib	0.935683	0.9316219687461852
RL95-2	Sorafenib	0.8554129999999999	0.9101353287696838
HCC202	Staurosporine	0.49142600000000003	0.4582141041755676
COR-L88	Staurosporine	0.5964619999999999	0.3453592956066132
RPMI-7951	Afatinib	0.8944219999999999	0.8953804969787598
RPMI-6666	Palbociclib	0.8579950000000001	0.9055033326148988
IMR-5	Erlotinib	0.979466	0.960276424884796
SKG-IIIa	Sorafenib	0.9101940000000001	0.9128407835960388
NCI-H2029	Linsitinib	0.9612809999999999	1.0302654504775999
SCC-3	Crizotinib	0.792495	0.9338737726211548
KYSE-140	Trametinib	0.903967	0.8590628504753113
TCCSUP	Leflunomide	0.9213530000000001	0.9528595209121704
SK-MEL-24	Afatinib	0.913481	0.9476321935653688
KMS-12-BM	Tamoxifen	0.9095540000000001	0.9037689566612244
JHH-6	Crizotinib	0.982562	0.9273671507835388
JVM-2	Lapatinib	0.8680059999999999	0.8311326503753662
HCC1806	Osimertinib	0.893812	0.8823863863945007
WM278	Tamoxifen	0.9376200000000001	0.8913900256156921
U251	Nilotinib	0.986115	0.9755419492721558
HH	Lapatinib	0.940556	0.9231299757957458
NCI-N87	Afatinib	0.22862	0.7788174152374268
TT2609-C02	Gefitinib	0.969902	0.9754452109336852
DBTRG-05MG	Ulixertinib	0.8409545	0.9287469983100892
WM1552C	Lapatinib	0.945959	0.9219124317169191
769-P	Sorafenib	0.8611340000000001	0.8951497673988342
SKM-1	Linsitinib	0.8884790000000001	0.9135781526565552
786-0	Navitoclax	0.801988	0.8037432432174683
NCI-H720	Trametinib	0.989475	0.9001446962356567
LCLC-103H	Nilotinib	0.983039	0.9756020307540894
TE-5	Erlotinib	0.9645219999999999	0.9162064194679259
HCC2218	Trametinib	0.971834	0.8294021487236023
HSC-4	Trametinib	0.933316	0.9016103744506836
ZR-75-30	Crizotinib	0.961549	0.94712632894516
H9	Trametinib	0.625495	0.7615317106246948
SK-UT-1	Lapatinib	0.942476	0.9036245942115784
PFSK-1	Afatinib	0.849051	0.9387537837028505
Daudi	Leflunomide	0.822406	0.8708910346031189
OCUM-1	Crizotinib	0.9838100000000001	0.8534981012344359
COR-L23	Vorinostat	0.693693	0.7923181653022766
MOLM-13	Sorafenib	0.028902999999999998	0.7419315576553345
OCI-AML5	MK-1775	0.588988	0.4939607977867127
HCC2157	Vinblastine	0.710026	0.7143844366073608
MDA-MB-157	Staurosporine	0.419259	0.4359905123710632
KYSE-70	Lapatinib	0.8622190000000001	0.9191583395004272
SK-ES-1	Lapatinib	0.895595	0.8554151058197021
NCI-H2228	Osimertinib	0.952997	0.9237754344940186
NCI-H727	Vinblastine	0.9237639999999999	0.7704148292541504
HAL-01	Dasatinib	0.9489360000000001	0.8208184242248535
NCI-H841	MK-1775	0.697717	0.7696402072906494
SNG-M	Leflunomide	0.9754309999999999	0.9018703103065492
NCI-H250	Afatinib	0.940583	0.950672209262848
HCT-15	Gefitinib	0.9816309999999999	0.9395016431808472
NCI-H2085	Leflunomide	0.88523	0.8837834000587463
CL-40	Tamoxifen	0.910998	0.9205466508865356
BT-20	Leflunomide	0.8952399999999999	0.9381949901580809
HuP-T4	Leflunomide	0.887437	0.9155718684196472
UACC-893	Palbociclib	0.966303	0.9651044607162476
SW1573	Lapatinib	0.9775389999999999	0.9622297883033752
HuO9	Crizotinib	0.968623	0.9037058353424072
NCI-H2591	Staurosporine	0.7425189999999999	0.5827853083610535
IM-95	Crizotinib	0.846131	0.962452232837677
MEL-JUSO	Ruxolitinib	0.973563	0.9814296960830688
ME-1	MK-1775	0.711491	0.6834299564361572
MFM-223	Staurosporine	0.41750699999999996	0.3997644782066345
SW620	Trametinib	0.574198	0.7759586572647095
MDA-MB-157	Tamoxifen	0.9750969999999999	0.9720830321311952
NCI-H526	Nilotinib	0.981383	0.9306849241256714
FADU	Afatinib	0.62735	0.8718467950820923
IM-9	Lapatinib	0.815507	0.8314544558525085
OACM5-1	Sorafenib	0.860944	0.8568369746208191
HCC1428	Dasatinib	0.961467	0.9459797143936156
NEC8	Staurosporine	0.4944939999999999	0.3071816563606262
NCI-H82	Erlotinib	0.965354	0.9456862807273864
DG-75	Afatinib	0.768918	0.9143053293228148
NALM-6	Afatinib	0.833584	0.8897762894630432
LS-513	Navitoclax	0.875812	0.7041496038436891
HO-1-N-1	Staurosporine	0.155345	0.03465847671031952
KNS-62	Dabrafenib	0.98766	0.9468396902084352
ME-180	Linsitinib	0.983066	0.9175299406051636
NCI-H720	Navitoclax	0.392173	0.799208402633667
HT-29	Nilotinib	0.961218	0.8190873861312866
KM12	Palbociclib	0.736322	0.9313380122184752
TE-9	Vorinostat	0.875342	0.7885288000106812
SK-MEL-24	Navitoclax	0.943535	0.8708630800247192
YAPC	Linsitinib	0.935759	0.9578410387039183
MSTO-211H	Gefitinib	0.899417	0.9402734637260436
COLO-668	Dabrafenib	0.9796950000000001	0.9095759391784668
697	Tamoxifen	0.9476120000000001	0.8466790914535522
MCF7	Nilotinib	0.876598	0.9988127350807191
MOG-G-CCM	Linsitinib	0.9710110000000001	0.9827668070793152
OV-56	MK-1775	0.87177	0.7826511859893799
LC4-1	Osimertinib	0.955865	0.9377814531326294
IGROV-1	Crizotinib	0.957874	0.7886484861373901
BICR78	Crizotinib	0.98801	0.9382632374763488
TGBC24TKB	Ruxolitinib	0.971507	0.9662946462631226
SK-GT-4	Palbociclib	0.943176	0.8972924947738647
NCI-H1623	MK-1775	0.764147	0.7807072401046753
LCLC-97TM1	Tamoxifen	0.979876	0.9898470044136048
RO82-W-1	Linsitinib	0.955909	0.9726651310920716
SW684	Sorafenib	0.9403610000000001	0.9579694271087646
Daoy	Afatinib	0.8839600000000001	0.9257845282554626
HuCCT1	Ruxolitinib	0.981361	0.9587042331695556
DMS-273	Nilotinib	0.953551	0.9789813756942748
KMRC-1	Afatinib	0.8907309999999999	0.9323063492774964
HCC1937	Ulixertinib	0.9565785	0.941842257976532
NAMALWA	Ruxolitinib	0.9817790000000001	0.9458872079849244
SW1710	Linsitinib	0.9615389999999999	0.9174615740776062
LK-2	Dabrafenib	0.9756610000000001	0.9238901138305664
DMS-53	Dasatinib	0.977139	0.9358468055725098
DMS-53	Sorafenib	0.789402	0.9227691888809204
MKN1	Navitoclax	0.806279	0.8010022044181824
HuO9	Afatinib	0.797002	0.8911541700363159
HuTu-80	Afatinib	0.8977569999999999	0.9313367605209352
NCI-H1876	Navitoclax	0.578979	0.7803581357002258
REH	Ruxolitinib	0.993836	1.0379773378372192
SK-N-FI	Afatinib	0.851765	0.901290774345398
NCI-H345	Ruxolitinib	0.9643639999999999	0.999187469482422
M059J	Dasatinib	0.782115	0.8834853768348694
BL-41	Daporinad	0.29725100000000004	0.8393855690956116
NOS-1	Erlotinib	0.9262290000000001	0.9380866289138794
RKN	Ulixertinib	0.89515	0.9120795130729676
L-540	Erlotinib	0.991667	0.9627899527549744
TGBC11TKB	Dabrafenib	0.9798620000000001	0.933561623096466
NCI-H1048	Afatinib	0.899013	0.9678776264190674
SAS	Trametinib	0.6354420000000001	0.8024262189865112
LOUCY	Nilotinib	0.953053	0.8744688034057617
SW780	Trametinib	0.867612	0.9204023480415344
NCI-H1092	MK-1775	0.767543	0.7558352947235107
NCI-H2804	Ruxolitinib	0.970891	1.0038819313049316
HEC-1	Ruxolitinib	0.983275	1.0482957363128662
ES4	Lapatinib	0.91811	0.9276475310325624
MM1S	Ruxolitinib	0.987402	1.0075235366821291
NCI-H1793	Erlotinib	0.9384899999999999	0.9584293961524964
ARH-77	Sorafenib	0.8504120000000001	0.8728530406951904
RC-K8	MK-1775	0.612042	0.7473020553588867
HuO9	Nilotinib	0.943156	0.9471405744552612
ARH-77	Dasatinib	0.741045	0.8554990291595459
UM-UC-3	Afatinib	0.91663	0.9572410583496094
MDA-MB-231	Gefitinib	0.986935	0.9181549549102784
TE-4	Palbociclib	0.975616	0.9559977054595948
TK10	Afatinib	0.714046	0.893563449382782
EVSA-T	Ribociclib	0.9813440000000001	0.9960025548934937
OACp4C	Afatinib	0.812653	0.8675045967102051
Mewo	Palbociclib	0.9259459999999999	0.9556813240051271
CS1	Lapatinib	0.818292	0.9062481522560121
RO82-W-1	Staurosporine	0.664045	0.3263821601867676
697	Dabrafenib	0.766059	0.8074687123298645
DOV13	Gefitinib	0.985289	0.912425458431244
WM-115	Dabrafenib	0.763526	0.9687490463256836
NCI-H841	Linsitinib	0.9480379999999999	0.9728631973266602
NCI-H2595	Palbociclib	0.979987	0.9874748587608336
HSC-4	Staurosporine	0.42924799999999996	0.5147504210472107
SW1271	Tamoxifen	0.9678399999999999	0.93138986825943
U-266	Dabrafenib	0.803243	0.9456596970558168
RKO	Crizotinib	0.8759879999999999	0.8954725861549377
NCI-H1651	Sorafenib	0.933409	0.9368157982826232
IGROV-1	Lapatinib	0.7480640000000001	0.7648169994354248
SNU-175	Palbociclib	0.815037	0.9366987943649292
H9	Vinblastine	0.485605	0.6367099285125732
MKN1	Dabrafenib	0.962123	0.9321086406707764
HCC1419	Ulixertinib	0.9430059999999999	0.954387366771698
ESS-1	Lapatinib	0.861176	0.9038845896720886
BT-474	Ulixertinib	0.9532775	0.8887890577316284
CAL-39	Ruxolitinib	0.981146	0.9171262383461
NCI-H2818	Sorafenib	0.934047	0.9275588989257812
C3A	Ruxolitinib	0.9292290000000001	1.0276055335998535
NCI-H196	Dabrafenib	0.973513	1.0010223388671875
LC-1-sq	Vorinostat	0.808113	0.7897064685821533
KE-37	Crizotinib	0.983857	0.8279719352722168
SW756	Crizotinib	0.9875889999999999	0.9320932030677797
CL-40	Leflunomide	0.899151	0.8725001811981201
SUP-M2	Sorafenib	0.805955	0.9235438108444214
T-T	Erlotinib	0.839341	0.8466113805770874
BT-483	Vinblastine	0.9606879999999999	1.0530385971069336
NCI-H650	Osimertinib	0.984202	0.9890554547309875
786-0	Linsitinib	0.9460299999999999	0.9475454688072203
SW1463	Dabrafenib	0.9790469999999999	0.8971690535545349
CFPAC-1	Lapatinib	0.9015299999999999	0.8415709733963013
SK-MEL-2	Sorafenib	0.878014	0.9244171380996704
UACC-893	Afatinib	0.27670300000000003	0.8352981805801392
HuO-3N1	Crizotinib	0.980309	0.9816709160804749
LCLC-103H	Leflunomide	0.8842030000000001	0.9241456389427184
NCI-H1581	Dasatinib	0.990166	0.8862838149070741
P30-OHK	Lapatinib	0.960626	0.8798588514328003
LN-229	Palbociclib	0.98414	0.9800023436546326
Mo-T	Dabrafenib	0.9132030000000001	0.9677077531814576
KP-1N	Crizotinib	0.9904219999999999	0.9137632846832277
Mo-T	Gefitinib	0.9769459999999999	0.9543854594230652
SAS	Osimertinib	0.893215	0.8707001209259033
HT-3	Erlotinib	0.942601	0.9388171434402466
SK-ES-1	Dasatinib	0.986708	0.8602612018585205
CAPAN-2	Erlotinib	0.930169	0.8855111002922058
Daoy	Navitoclax	0.8627739999999999	0.7821096777915955
HLE	Gefitinib	0.987539	0.9556542634963988
A704	Vorinostat	0.853785	0.806640625
SW1088	Lapatinib	0.915715	0.9166082143783568
NCI-H810	Trametinib	0.984759	0.8734371662139893
YT	Navitoclax	0.754731	0.771330714225769
A549	Staurosporine	0.20966700000000002	0.4059084057807921
EB2	Daporinad	0.438438	0.8407644033432007
HDLM-2	Sorafenib	0.9202040000000001	0.8896414041519165
NAMALWA	Trametinib	0.9886780000000001	0.7786293625831604
CW-2	Palbociclib	0.957575	0.95193213224411
JSC-1	MK-1775	0.495209	0.6231212019920349
Hey	Dasatinib	0.7214079999999999	0.8500626683235168
MDA-MB-436	Crizotinib	0.9839049999999999	0.9496526718139648
NCI-H196	Afatinib	0.918708	0.979574739933014
NCI-H1623	Lapatinib	0.7804439999999999	0.8612539172172546
WM35	Staurosporine	0.439683	0.4106636047363281
OCI-M1	Vorinostat	0.596951	0.6179764866828918
MRK-nu-1	Crizotinib	0.968756	0.9322196841239928
HCC2998	Afatinib	0.840098	0.8429555296897888
MIA-PaCa-2	Vorinostat	0.778076	0.806052565574646
NCI-H2170	Trametinib	0.988391	0.8141933679580688
HDLM-2	Tamoxifen	0.9012540000000001	0.9684646129608154
SBC-5	Palbociclib	0.9632290000000001	0.9701595306396484
KNS-62	Daporinad	0.809095	0.8893335461616516
8-MG-BA	Palbociclib	0.9430639999999999	0.9462974667549132
OACM5-1	MK-1775	0.62668	0.7121842503547668
A172	Gefitinib	0.970131	0.9440426230430604
DBTRG-05MG	Palbociclib	0.9684219999999999	0.9715431332588196
CCRF-CEM	Staurosporine	0.17282999999999998	0.13072876632213593
HuH-7	Tamoxifen	0.9666469999999999	1.0009086132049558
PCI-30	Sorafenib	0.89356	0.9014890193939208
RS4-11	Leflunomide	0.904811	0.8186838030815125
RH-41	Trametinib	0.970973	0.8388890027999878
ALL-SIL	Dabrafenib	0.9410780000000001	0.7930788993835449
HuO-3N1	Leflunomide	0.9414520000000001	0.9578453898429872
TE-9	Afatinib	0.897337	0.9131051301956176
TK	Trametinib	0.9956379999999999	0.8512703776359558
Calu-3	Nilotinib	0.9814579999999999	0.9474301934242249
U-698-M	Sorafenib	0.734943	0.8576034307479858
SK-HEP-1	Ruxolitinib	0.9851409999999999	1.0018754005432131
JHH-7	Sorafenib	0.869766	0.9472865462303162
ONS-76	Dasatinib	0.928824	0.8879610896110535
VAL	Erlotinib	0.983582	0.9273990988731384
HCC1187	Ulixertinib	0.9686030000000001	1.0039998292922974
KLE	Staurosporine	0.5536840000000001	0.6215609312057495
PANC-04-03	Vinblastine	0.873218	0.8805497884750366
BICR78	Sorafenib	0.932675	0.8941092491149902
BT-474	Dabrafenib	0.9737239999999999	0.9062601327896118
COLO-205	Leflunomide	0.8283799999999999	0.7898304462432861
MHH-PREB-1	Ruxolitinib	0.9853069999999999	0.971492350101471
TT	Afatinib	0.9304879999999999	0.9358221292495728
B-CPAP	Osimertinib	0.9622430000000001	0.9564913511276244
NCI-H835	MK-1775	0.694825	0.6539777517318726
MV-4-11	Sorafenib	0.021258000000000003	0.8059601783752441
KY821	Dasatinib	0.991192	0.7772416472434998
NCI-H1793	Lapatinib	0.95434	0.9337363839149476
NCI-H1048	Navitoclax	0.501368	0.8160284757614136
KARPAS-422	Linsitinib	0.977042	0.9498647451400756
OACp4C	Nilotinib	0.990099	0.9470843076705932
NCI-H2731	Afatinib	0.8807309999999999	0.9122077822685242
BALL-1	Gefitinib	0.9883540000000001	0.926214635372162
EGI-1	Vorinostat	0.850138	0.8157935738563538
RT-112	Dasatinib	0.9778120000000001	0.8776398301124573
NCI-H2405	Staurosporine	0.542112	0.5745382905006409
NCI-H847	Palbociclib	0.943451	0.8091146945953369
NCI-H1944	Lapatinib	0.919472	0.87875896692276
NCI-H2347	Erlotinib	0.954651	0.9406965374946594
A253	Erlotinib	0.973817	0.9794384837150574
DoTc2-4510	Sorafenib	0.928552	0.8968786597251892
BB49-HNC	Ulixertinib	0.8545004999999999	0.804340660572052
NCI-H2228	Palbociclib	0.932658	0.94308340549469
NCI-H524	Sorafenib	0.8844540000000001	0.8794924020767212
PL4	Afatinib	0.9128870000000001	0.9138740301132202
OC-314	Daporinad	0.5606220000000001	0.7900854349136353
RKN	Daporinad	0.9365600000000001	0.8757637143135071
TGBC24TKB	Navitoclax	0.487928	0.7739832997322083
WIL2-NS	Tamoxifen	0.9509209999999999	0.8737822771072388
FU-OV-1	Dasatinib	0.737679	0.9129305481910706
C-4-I	Tamoxifen	0.950567	0.9298017024993896
NCI-H211	Dabrafenib	0.982511	0.8319653868675232
KATOIII	Crizotinib	0.975166	0.9230042695999146
KYSE-180	Tamoxifen	0.971852	0.981830894947052
SW900	Dabrafenib	0.9667610000000001	0.926569402217865
HT-29	Leflunomide	0.899116	0.7576879262924194
JHH-1	Tamoxifen	0.9345049999999999	0.9825131297111512
IHH-4	Daporinad	0.573666	0.8272760510444641
WM-115	Dasatinib	0.948501	0.9481651782989502
ESS-1	Vorinostat	0.8449120000000001	0.7568809390068054
COLO-205	Staurosporine	0.24394899999999997	0.3864775598049164
Hey	Ruxolitinib	0.940042	0.9501734972000122
ES8	Daporinad	0.41767200000000004	0.8476275205612183
HCC1599	Navitoclax	0.8721639999999999	0.7422906160354614
COLO-680N	Dasatinib	0.8435229999999999	0.9602872729301452
LB996-RCC	Ulixertinib	0.928442	0.8249196410179138
HLE	Sorafenib	0.894064	0.8980646729469299
NCI-H841	Palbociclib	0.966318	0.9622461795806884
MG-63	Nilotinib	0.9874459999999999	0.9249838590621948
LC4-1	Lapatinib	0.7564	0.8752819299697876
MS-1	Ruxolitinib	0.980612	0.9359248876571656
LNZTA3WT4	Afatinib	0.9046209999999999	0.8631588220596313
COR-L88	Vinblastine	0.975075	0.6569925546646118
NCI-H1568	Erlotinib	0.763558	0.9095311164855956
LN-229	Staurosporine	0.573099	0.4489797353744507
NB10	MK-1775	0.7149340000000001	0.7243189215660095
DMS-273	Trametinib	0.9526870000000001	0.8857738971710205
MPP-89	Dasatinib	0.753631	0.904107928276062
NCI-H720	Vorinostat	0.7657619999999999	0.7812974452972412
GCT	Trametinib	0.885511	0.8659439086914062
Becker	Osimertinib	0.963606	0.9933298826217652
NCI-H1944	Trametinib	0.786755	0.8565523028373718
OVMIU	Staurosporine	0.403127	0.17578068375587466
FTC-133	Linsitinib	0.9532079999999999	0.9801415205001832
KMRC-20	Lapatinib	0.870617	0.8928170800209045
SUP-HD1	Ulixertinib	0.920511	0.889638364315033
SW780	Linsitinib	0.9673799999999999	0.9960964918136596
CW-2	Ulixertinib	0.930366	0.9019479751586914
PCI-4B	Afatinib	0.743931	0.8798895478248596
NCI-H1792	Dabrafenib	0.982189	0.9294428825378418
HCC1428	Vorinostat	0.663057	0.8173790574073792
JVM-3	Leflunomide	0.745376	0.7374225854873657
NEC8	Vorinostat	0.7300180000000001	0.7862903475761414
MV-4-11	Vinblastine	0.387623	0.5518565773963928
KYSE-180	Dasatinib	0.80696	0.9384453892707824
MHH-CALL-2	Leflunomide	0.891893	0.8742457628250122
RT4	Gefitinib	0.958937	0.9522615671157836
MDA-MB-361	Lapatinib	0.899249	0.8843306899070741
DB	Trametinib	0.9830760000000001	0.7422734498977661
KYSE-70	Dasatinib	0.9465180000000001	0.963670015335083
MRK-nu-1	Palbociclib	0.911758	0.9703692197799684
NCI-H1944	Dabrafenib	0.955607	0.9274368286132812
HC-1	Osimertinib	0.9761110000000001	0.9846371412277222
NCI-H2122	Linsitinib	0.861505	0.9026765227317809
A253	Sorafenib	0.898885	0.956013023853302
SNU-5	Vorinostat	0.819088	0.8135010600090027
KCL-22	Ruxolitinib	0.952732	0.8838350772857666
KYSE-450	Staurosporine	0.4970479999999999	0.2822290956974029
BHT-101	Linsitinib	0.912106	0.94464373588562
BE2-M17	Osimertinib	0.9527120000000001	0.951935887336731
HuP-T4	Trametinib	0.848356	0.8566180467605591
SNU-423	Vorinostat	0.840614	0.8211756348609924
NCI-H1435	Leflunomide	0.9470620000000001	0.952709138393402
OVMIU	Osimertinib	0.817004	0.7840144634246826
COR-L279	Dasatinib	0.977777	0.8750991821289062
T84	Gefitinib	0.9665950000000001	0.916431486606598
KARPAS-620	Osimertinib	0.979936	0.9394509196281432
T84	Ulixertinib	0.914167	0.8757928013801575
NCI-H28	Osimertinib	0.945686	0.9317854642868042
MDA-MB-175-VII	Ribociclib	0.967858	0.8653953671455383
MSTO-211H	Vorinostat	0.753391	0.7776491045951843
NCI-N87	Navitoclax	0.80989	0.7871018052101135
RS4-11	Ruxolitinib	0.9842860000000001	0.9142985343933104
DMS-53	Ulixertinib	0.9131254999999999	0.9306045174598694
ESS-1	Navitoclax	0.839284	0.7656717896461487
RKN	Afatinib	0.9538280000000001	0.9260318875312804
EFM-19	Dabrafenib	0.9685010000000001	0.922501027584076
H4	Osimertinib	0.980308	0.9396230578422546
HCC2998	Erlotinib	0.9855379999999999	0.8695698976516724
NCI-H2347	Gefitinib	0.9665790000000001	0.9406965374946594
KS-1	Daporinad	0.872326	0.9332505464553832
WIL2-NS	Leflunomide	0.911351	0.7588607668876648
Mo-T	Lapatinib	0.9830760000000001	0.925379514694214
NCI-H847	Sorafenib	0.874117	0.7733596563339233
NCI-H2087	Lapatinib	0.972914	0.9687392711639404
NCI-H1650	MK-1775	0.741055	0.7488721609115601
DOK	Leflunomide	0.8478190000000001	0.7702006101608276
U-87-MG	Dabrafenib	0.976807	0.9599558115005492
NCI-H1155	Erlotinib	0.906438	0.9545776247978209
D-392MG	Sorafenib	0.9704079999999999	0.9557533860206604
SU-DHL-10	Palbociclib	0.728217	0.9230828285217284
NCI-H1092	Tamoxifen	0.949836	1.0188975334167478
[truncated: 14,762 more rows]
